# Supplementary material for: Genome-Wide Characterization and Analysis of the bHLH Gene Family in Perilla frutescens
Source: Int J Mol Sci. 2024 Dec 22;25(24):13717. doi: 10.3390/ijms252413717 (PMC11676305; doi:10.3390/ijms252413717)
Supplement: Supplementary file 1 [file ijms-25-13717-s001.zip]

Archive with 2 entries (2 files):
- Supplemental_Fig.pdf
- Supplemental_Information.xlsx
