# Supplementary material for: Genome-Wide Characterization and Analysis of the bHLH Gene Family in Perilla frutescens
Source: Int J Mol Sci. 2024 Dec 22;25(24):13717. doi: 10.3390/ijms252413717 (PMC11676305; doi:10.3390/ijms252413717)
Supplement: Supplementary file 1 [file ijms-25-13717-s001.zip › Supplemental_Information.xlsx]

## Sheet: Table S1
Sequence information for 205 PfbHLH
>PfbHLH1
ATGATTGACGACGACTTCAAAATCTACTGGCCGTCGCCCAATATCCTCATCCAACCGGAG
GAAGATCTTGACAGCTATTTTGAAGCGATGTCCGTTGGCGAGTACTACTCGAGCTCACCC
GACGGAGGGCAGGATCAGTCGTCGTCGGCCATCTCCTCCAAAAACATAGTCTCCGAAAGG
AATAGGAGGAAGAAGCTCAATGACAGGCTCTACGCTCTACGAGCGGTCATGGACAAAGCA
TCGATTATTAAAGACGCGATTGAGTACATCGAGTCACTGCAAAATGAGGAAAGGAGAATC
CAAGCAGAGATCTCAGAGTTGGAAGCGGGAGGGGTAGTTCCGGTATTTTACTCGGATAAT
CAAGCTGATCATGAGTCCACTGCCTTTTCTGCTTCCAAGCCCATCAAGAGAAGCAGAATC
ATGGACAATTACTATGATTCTTGTATGTCCACATCTGCACCTTCTTCCACCTCCGTTGCA
ATGCCCTCCTCTCCTATTGAACTTCTTGAGTTGAGGGTGTGGAGCATGAGGGATAATATT
TTAGTTGTTAGCTTGGCCTGCAGTAAAAGAACGGACACACTGGTTAGGTTATGTGAGATC
TTTGAATCTCTTAATCTTAAAATCATCACCGCCACTATTACCGCTTCCTCTGGAAGGCTT
TTGAAGACTGTTTTCCTTGAGGGCGATGATGAAGAGAAAGAAATTTTGAGTTTCAAGATA
AGAGCTGCTATAGCAGCTCTGAATGATCCGGACAGCCCTGTTAGCATATAA
>PfbHLH2
ATGCAGCCGGAATTTTCATATATGGAGCATATATTGGCAAGAAATGGGTTCAACTATGGT
TTTCCGGCGACGGAGAGGCTCTGCAGTTCATCATTTTACCCCATGGAGGAGACGTTGGAA
TTCGGTGAGAAACTACATGAGTCTAGAAGTGTTGCGGCTTCTGAACACCATAAGGAAGCT
GAGAGAAGACGTAGAGAGAGAATTAACGGCCATCTCGATAGCCTCAGAACCCTTCTTCTC
TGCAGTTCTAAAACGGATAAAGCTTCACTGCTAGCAATGGTGGTTGAGCGCGTGAGGGAG
CTAAAACAACAAACATCAGAAATCATGCAACGCGATCAAGCATTCCCTTCGGAGGCCGAC
GAAATCGCTGTCCTCCAAAACGACGATTTTGTCGACGGAAAATGTGTTGTCAAAGCATCT
CTTTGCTGCGAAGATCGAGTCGATCTCATTCCTGAACTCATCGAGATACTAAAACCGTTG
TCTTTAAGCCCTTTGAGGGCGGAAATGGTGACGCTGGGAGGCCGAATTCGGAACGTCATG
ATCTTCGCCGGAGATAAGGATCGGACGGTTGAGTCTGCCTCGTTGTTGAGGGAGGGATTG
AAATCGTTGATCTTGCGCTCTAATTATGTTGGTAGAGAAAGATCTAAACGAACAAGGATG
TTTGATCACAGGATTATACGCTAA
>PfbHLH3
ATGTTGGCTGTTTCTCCTCAATTTTGTTCTTATGGATGGCTCTTGGATGATCCCATCAGC
TATGAACAAGAAAATATGAGTTACTTCTCTAGAGAGAGAACAGAAACTTCAGTCGACTCC
ATTGATCTCCACTCTCCTTCCTCCAAAATCCTACCCAAAAATGGTGAATTTGCTACCAAT
TTCAACGACGGCGGCGACAAGACGGTGAAGAAGCTCAACCATAATGCCAGCGAGCGTGAT
CGTCGCAAGAAAATGAACACTTTGTATGCTAATCTTCGCTCTCTTCTTCCAGCTGAGGAT
CAATCTAAAAAACTGAGCATTCCCGCCACAATTTCAAGAGTGCTGAAATACATCCCTGAG
CTGCAGAAAGAAGTGGAAAGACTAATTCAAAAGAAGGAAAGATTCATGTCAAAGCAGGCA
GAAAACTCATCACTTGAATTCAAGAATCATCACAAAATGAAACCGACTCAAAATTCATTT
TCAGCAGTATCAGCAACTCGAATCAGCGACGCTGAAATCGTTATTCAGATCTCAATGCCC
AGAGCTGAAAAGGGTTCATTTTCTGAAGCTATCTTGAGATTGGAGGAGGAAGGTTTTCTC
ATGGTCAATGCTTCTTCTTTTGAATCATTTGAAGGCAGGCTTTTCTATAATTTGCATCTT
CAGGCTCAAGAAGGTCAAGTAATAGATGCCGAGAAGTTGAAGGAGAAAGTGTGGCCTTTC
ATCTAG
>PfbHLH4
ATGAATCAGTGCGTGCCAAGCTGGGATCTAGACGATAATTCCGGCGCCCCTTCTAAGATC
AAGTTCCACAATCATTCCAATTCGCCTCAAGATGTCCCCTCGTTGGACTATGAAGTGGCA
GAGCTAACATGGGAAAATGGTCAACTAGCCATGCATGGCCTTGGCGTTCCGCGCGTGGTT
AACAAACCCACGGCCTCATCTTCTCCCGCTACTTGGGATAAGCCACGCGCCGGCGGCACC
CTCGAGTCGATCGTCAACCAAGCCACCTGCCACCTGCCGCCCAAGCCCGCCGCTTCCGGA
GCCGGAGTTAATACCAAGGAGATGGTACCATGGTTCGAGCACCCCCGCGGGATGATCAAC
CCCAGCGGCGCCGCCGCCTCTATAACCATGACCATGGACGCGCTCGTGCCATGCAACAAC
AACAGCAACAGCAACAGCAACAATAACAATTTCCGCAGGCACGAAAGTCAGGAGCAGTCG
GCGCACGTGCTGGACTCAGTCCCGGCAATGGGATGCTCCACACGTGTGGGGTCGTGCAGC
AGCGCCGCGGCCGCCTTGGCCGGCGGCAATCGCTTGGTACCCGTAGGGGGCATCAACAGC
TGCCGGACTAATGGGAGCGTGAGCGAGAGCGCCACGTGCGGCGGGAGAGACTGCCTCCAG
ATGACGCTTGATACCTGGGAAAGAGAATTGGGTGGGCCTGGGTTCACGTCGACGTCGCTG
ATTACGCCGGAAAACACCATCTCCGGCCAAGAGAATACCAAGACCTCCGCTGACGACCGC
GACTCCATTTCTCATCACAGCAGATCTCAGGCATCTGATAGAAAGGCAGATGATGAGGAT
GGCAAAAGAATAGACAACGGAAAATCCTCAGTTTCTACAAAAAGGAGTAGAGCGGCTGCA
ATTCATAACCAGTCCGAACGTAAAAGAAGGGACAAAATTAATCAAAGAATGAAGACATTG
CAGAAATTGGTCCCAAGTTCCAGCAAGACTGACAAAGCCTCAATGTTGGATGAAGTAATA
GAATACCTGAAACAACTGCAAGCTCAAGTGCACATGATGAGTAGGATGAATCTGCCATCG
ATGATGTTGCCATTAGCCATGCAGCAACAGCTTCAGATGTCAATGATGGGTATGGGCATG
GGAATGGGGATGGGGATGGGAATGGGAGTCATGGACATCAACACCATCAACCGCCCCGCC
GCTGTCCCCTTCATGCCCGCCGCCTCCTGGGATAATCCTGCAGGGGACTGCTTGCCGCCA
CCGCCCCCCGCCGCTTCAGTCATGCCCGATCCCCTAGCAGCAGCACTTCTTGCATGCCAA
TCCCAACCAATGACGATGGATGCTTACAGCAGGCTGGCAGCTATGTACCAGCAATTGCAA
CAGCAACCTGGTTCAAAGAATTAA
>PfbHLH5
ATGATCGATTACCGCATGCCCACGCCTTCCACCGACCCCACCCACATGAATCCATGGTCC
GCCACTAGCGCCGCCTCCACCGCGGCGGACGGCGACGCTTCCACGGCCGATGTCTTCATG
TCCTCCTCTTCCGATCTCTCCTCCTTCTGGCCCTCCTCCGTCGTCACCCACCAGACCTCC
TACCCCCCTGTGCACCCCTCCGCCGCCCACCTCCTGAATCAGGAGACCCTCCAGCAGCGG
CTTCTGGCCCTGATAGAAGGCGCCCGCGAGAGCTGGACCTACGCCATATTCTGGCAGTCG
TCGGTGGTCGACTACGGCGGCCCCTCCGTTCTCGGGTGGGGCGACGGCTACTACAAGGGC
GAGGAGAACAAAGGGAAGCGCCAGACGGCGTCGTGCCCGGCGGAGCAGGACCACCGCCGC
AAGGTCCTCCGCGAGCTCAATTCGTTGATCTCCGGCGCCCAGTCCGCCGTCGACGACGCC
GTCGACGAAGAGGTCACCGACACCGAGTGGTTCTTCCTCATATCCATGACTCAGTCCTTC
GTTAACGGCTCCGGCCTTCCGGGCCAGGCCCTCTACAGCTCCAGCCCGGTCTGGGTCACG
GGCTCGGAGAAGCTCGCCTCCTCCCACTGCGAGCGGGCCCGACAGGCCCAGGGATTCGGG
CTTCAAACCCTCGTCTGCATACCCTCCTCGAACGGCGTCGTCGAGCTCGGCTCCACCGAG
CTCATCTTCCAGAGCTCGGATCTGATGAACAAGGTCAGAGTTCTGTTCAATTTCAACGGT
GTCGAAATGGGTTCGGGCTCGTGGGCCGTCGCCGAGAACGACCCGTCGGCCCTCTGGCTC
ACCGACCCCTCCGACATTAACAACAACAACAGTAGCACTGCTAATGCTAATGCTAGTTCG
ATTCCTACCAAACAAACTGTGTTCACCACTGAAAATCCGAGTTCTAGTAGCTTAACCGAG
AGCCCGAATCTACAAACGCAGGGTTTTTTTAATAGGGAGTTGAATTTCTCCGAATTCGGG
CCGAACGGGAGCAGAAACAACAATCTGATTTGCAAGCGTGAGTCCGGGGAGATATTGAAT
TTCGATAACAGTAATAGTAATAGCAACAGCAAGAAGAAGAAGAAGAGCGAGGAGGAAAGG
GGCATGGTTTCTTTCAGCTCAGCCTTGAAGGGGGACCACGTTTTTGTTGAATCCGACGAT
CACTCCGACCTCGAAGCATCGGTGGTGAAGGAGGTGGACAGCAGCAGTAGGGTCGTGAAT
CCGGAGAAGCCCCGCCCCCGGAAACGGGGGAGGAAGCCCGCCAACGGGAGGGAGGAGCCG
CTGAATCACGTGGAGGCGGAGAGGCAGAGGAGGGAGAAGCTGAACCAGAGGTTCTACGCT
CTCCGAGCCGTGGTGCCCAACGTCTCGAAAATGGATAAGGCCTCGCTTCTTGGTGATGCC
ATCGCTTACATCAATGAGTTGAAGTCCAAGGTCCATAGTAGTGAGTCGGATAAGGAGGAG
TTGAGGGCTCAAGTCGAGTTGCTCCAGAAGCAACTCTGCACGAGCACAGGCACGGGCACG
GGCAAAGGAGGCGGAGCTCCTCCAACACCGGAGTTGAGCACTACCAAGATCATCATTGAC
AACACGGACATAGACGTCAAGATCATAGGCCGGGATGCAATGATACGCGTGCAATGTAGC
AAGAAGAATCACCCGGCAGCGAAGCTGATGATGGCCCTTAGGGAGTTAGACCTAGATGTT
CATCACGCCAGCGTCTCCGTCGTGAATGACCTAATGATCCAGCAAGCCACCGTGAAGATG
GAAGGACGTGTTTACACTCAAGATCAGCTTAGGATAGCTTTGATGGATTTAAAGGTGCTA
GGCGACGTATTGGGGCTCGAGGAGGACAACTTGTGCATGGTTAAGAAGTATCTCAAGGTT
GAGAAAGATTTGAAAGCGTTTCATAAGTGTAGATTTCGAAAGGTTGCATGTTATATTTGC
GAAGAAAAATTTATACTCAGAATTATGATGTTATACCTCATTATGAAATTTGGCCTTAGC
TTCCGCTCAATTTTAAAGGAATGCAAATGCATGTAA
>PfbHLH6
ATGATTGACGACGACTTCAAAATCTACTGGCCGTCGCCCAATATGCTCATCCAACCGGAG
GAAGATCTTGACAGCTATTTTGAAGCGATGTCCGTTGGTGGGTACTACTCGAGCTCACCC
GACGGAGGGCAGGATCAGTCGTCGTCGGCCATCTCCTCCAAAAACATAGTCTCCGAAAGG
AATAGGAGGAAGAAGCTCAATGACAGGCTCTACGCTCTACGAGCTGTGATGGACAAAGCA
TCGATTATTAAAGACGCGATTGAGTACATCGAGTCACTGCAAAATGAGGAGAGGAGAATC
CAAGCAGAGATCTCAGAGTTGGAAGCGGGAGGGGTAGTTCCGGTATTTTACTCGGATAAT
CAAGCTGATCATGAGTCCACTGCCTTTTCCGCTTCCAAGCCCATCAAGAGAAGCAGAATC
ATGGACAATTACTATGATTCTTGTATGTCCACATCTGCACCTTCTTCCACCTCCGTTGCA
ATGCCCTCCTCTCCGATTGAACTTCTTGAGTTGAGGGTGCGCAGCATGAGGGAGAATATT
TTAGTTGTTAGCTTGACCTGCAGTAAAAGAACGGACACACTGGTTAGGTTATGTGAGATC
TTTGAATCTCTTAATCTTAAAATCATCACCGCCACTATTACTGCTTCCTCTGGAAGGCTT
TTCAAGACTGTTTTCCTTGAGGGTGATGATGAAGAGAAAGAAATTTTGAGTTTCAAGATA
AGAGCTGCTATAGCAGCTCTGAATGATCCGGACAGCCCTGTTAGCATATAA
>PfbHLH7
ATGCAGCCGGAATTTTCATCTATGGAGCATTTATTGGCAAGAAATGGGTTCAACTACGGT
TTTCCGGCGACGGAGAGCCTCTGCAGTTCATCATTTTACCCCATGGAGACGTTGGAATTC
GGTGAGAAACTACATGAGTCTAGAAGTGTTGCGGCTTCTGAAAACCATAAGGAAGCTGAG
AGAAGACGTAGAGAGAGAATTAACGGCCATCTCGATAGCCTCAGAACCCTTCTTCTCTGC
AATTCTAAAACAGATAAAGCTTCACTGCTAGCAATGGTAGTTGAGCGCGTGAGGGAGCTA
AAACAACAAACATCAGAAATCATGCAACGCGATCAAGCATTCCCTTCGGAGGCCGACGAA
ATCGCTGTCCTCCAAAACGACGATTTTGTGGACGGAAAATGTGTCGTGAAAGCATCTCTT
TGCTGCGAAGATCGAGTCGATCTCATTCCTGAACTCATCGAGATACTAAAACCGTTGTCT
TTAAGCCCTTTGAGGGCGGAAATGGTGACGCTGGGAGGCCGAATTCGGAACGTCATGATC
TTCGCCGGAGATAAGGATCGGACGGTTGAGTCTGCCTCCTTGTTGAGGGAGGGATTGAAA
TCATTGATCTTGCGCTCTAATTATGTTGGTAGAGAAACATCCAAACGAAGAAGGTCGATG
TTTGATCACAGGATTATACGCTAA
>PfbHLH8
ATGTTGGCTGTTTCTCCTCAATTTTGTTCTTATGGATGGCTCTTGGATGATCCCATCGGC
TATGAACAAGAAAATATGAGTTACTTCTCTAGAGAGAGAACAGAAACTTCAGTCGACTCC
ATTGATCTCCACTCTCCTTCCTCCAAAATCCTACCCAAAAATGGTGAATTTGCTACCAAT
TTCAACGACGGCGGCGACAAGACGGTGAAGAAGCTCAACCATAATGCCAGCGAGCGTGAT
CGTCGCAAGAAAATGAACACTTTGTATGCTAATCTTCGTTCTCTTCTTCCAGCTGAGGAT
CAATCGAAAAAACTGAGCATTCCCGCCACAATTTCAAGAGTGCTGAAATACATCCCTGAG
CTGCAGAAAGAAGTGGAAAGACTAATTCAAAAGAAGGAAAGATTCATGTCAAAGCAGGCA
GAGAAGTCATCACTTGAATTCAAGAAACATCACAAAATGAAACCTACTCAAAATTCATTT
TCAGCAGTCTCAGCAACTCAAATAAGCGACGCTGAAATCGTTATTCAGATCTCAATGCCC
AGAGCTGAAAAGAGTTCATTATCTGAAGCTATCTTGAGATTGGAGGAGGAAGGTTTTCTC
ATGGTCAATGCTTCTTCTTTTGAATCATTTGAAGGCAGGCTTTTCTATAATCTGCATCTT
CAGGCTCAAGAAGGTCAAGTAATAGATGCCGAGAAGTTGAAGGAGAAAGTGTGGCCTTTC
ATCTAG
>PfbHLH9
ATGGGTGATATTATTGTGTGTCCTAGTTTCCCTGTGTTTGGGCAAGAACAAAAAGAGGAA
GAAGCAGCGGCATCTGCCCTCCAATTGATTGTGAAAAGCCAAATGGAGTGGTGGGACTAT
GCCATCTTCTGGCAAGCATCGAGAGACGGGCGTGTTCTGTCGTGGGGCGGCGGCTACTAC
AACCACGCACCACCACCAAATACCCCTGAATCGGAGTGGTTCTACATGGCCTCCATCAGC
AGATCATTCTCGGACGGTGACGATCTCCTTTTCCGAGCTTTCCTCACATCCTCGAATGCG
TGGGTGGTCGGCCATCAGCAGCTCAACCTCTGCGGCTCTCAAAGGGCCAAAGAAGCTGAC
TTACACGGAATCAAAACGCTGGCTTTCCTACCAACTCCTTTGGGTGTCGTCGAAATAGGC
TCTTCGGATTTGATAGACGAACACGACAAGTGCAGCAGCCTCATCAACTCATCATCGTTT
CATTCACTCCACAATCAAAATCAAAACCCAATAAAAAAGGCAAGAACTATTAATTCAAAC
AACGAAATCAAAAATCACGTGATCAAGGAAAGGAAGCGCAGGGAGAATCTGAACCAACGA
TTCTACGCTCTGCGAAGCGTAGTCCCAAACGTTTCGAAGATGGATAAAGCCTCTCTACTG
GCAGATGCTGTCGCCTACATCAAAGACCTCAAATCCATCATCGCTACCTTACAACTCAAA
TGTCAACAACAACCTGCATCTGCACCTGCCAAGAAGATTAATATTAATGATATGATGATG
CAAGTTGAGGTGAAGATCATTGGATCGGAGGCCATGGTTCGAATCGAATCGCCTGACGTG
GATCATCCCTGCACGAGAGTGATGAACGTGCTCAGAGATTTGAAGCTGAATGTTAGTCGA
GCCAGCGTCTCCACAGTTAGAGCTATCATGTTTCAAGACATAGTCATCACACTACCTCAT
GCTTTCTGTGATGAGGAAGCTCTAAAGTCCGCTATTCTTACCAAAATACAAATTCCTTCT
CCTTAA
>PfbHLH10
ATGGGGTGCGCATTTGACGAATTTCACGGACTCGTCTCCGGTCCACCGGTGACCAGCGGC
AGCTCGTTCACGGCGCTTCTCGAGCTCCCCCCGCCGCAAGCGGTTGAACTCCTAGTTAAG
GAAGATTTCCCGGCTAAACATCCGCCGCCGCCAATTTTCCCTACTGATATTGGTCTCATC
CACCGGGCATCAAAGTTCTCCATCTTCGCTTCAGCTGATAATTCGGTGGAGAACAATTCA
ATTATTTCGGTCTCACTTGACGCAGTGAAGCACGAGCAGCCGGACTTCGATTCCCTCCGG
AATTCTTCTTCTCCTGCGGATTCCGATCAGTGTCTGAAGTCCGGCAAGCGAAAGGAGAGG
GAGAAAAAGGTGAAGGAATCGAATAAAAAGATCAAAAATATGGTAGCAAATGAAACTTCT
GATGACGGCGGTGGCGAGGAGCTGCCATACGTTCATGTCCGAGCTCGCCGCGGCCAGGCC
ACTGACAGCCACAGCTTAGCTGAAAGAGCTAGGAGAGAGAAGATTAATGCCAGAATGAAG
CTATTACAGGAACTAGTTCCTGGATGCAACAAGATTTCAGGAACTGCAATGGTGTTGGAT
GAGATAATTAACCATGTCCAAGGACTTCAACGTCAAGTGGAGTTTTTATCCATGAGGCTT
GCTGCCGTTAACCCAGGAACTGATTGCAACCTTGATTCCCTATTCCATGCGAATGGAGCT
TCAAATGATACTGGGTACACTGGCATGTTTACTCCACCCATCTGCCCTGAGGGACAAATG
AATGGGACCAGACAATTACAGTTTCAACAGCTGTGGCACTGTGATGAACCTCATCAGTCT
GTCTGGGCCAGCGAAGCTGACACCTCCAATTTCATTACTCCTGCAAATTCACTTTTGAGT
TACAACTCTTCCGCGAATTCAGCCTCTCAGCACTCGGCCCAGCTGAAAATGGAGCTTTGA
>PfbHLH11
ATGGTTGAGCCGCCAAAGAGTCGTGTGGAGAGCTTGTTGCAGGCGGCGGTTCAAACCGCT
CAGTGGACTTATAGCCTTTTCTGGCAACTCTGCCCGCAAAAAGGAACTCTAGTGTGGAGT
GATGGATATTACAACGGAGCAATAAAAACGAGAAAAACAGTGCAGCCAACTGAAGAAGTC
GCGGAGGAGGTGTCGACGCTCCAGAGAAGCCAGCAGCTTAGAGAATTATACGAATCTCTC
TCCGCCGGTGAAACGAGCCACCAGCCACGGCGTCCCTCCGCCTCCTTATCGCCGGAGGAC
TTGACGGAATCGGAGTGGTTCTACTTAATGTGTGTTTCATTCTCATTTCCTCCGGGAGTA
GGGTTACCTGGAAAGGCATATGCAGATAGGCAGCACATATGGCTTACAAGAGCAAATGAG
GCCGACAGCAAACTCTTCTCCCGAACAATTCTTGCTAAAACAGTGTTATGCATTCCTCTG
CTGGATGGGGTTGTGGAACTTGGAACAACAGAGAAGGTAGAAGAAGACATTGGAGTGATC
GAACGTGTGAAAAGCTTGTTCAGTGAGTCTCCATTAATTAGGGCAGCCAAGTCGTCGGAG
CACTCAACTTCTAATCCTCCAAACCCTTCCGCCTCCCGTTTCTATTCTCGGGCGGAGGAG
GAAGAGGAAGAAGAGGAAGAAGACGAGTTGACTCGGCCTCTAAACAGCGCTGTTCAGCCA
TTAATGCAGCTTGATATGTGCATGTCTGCTCAGGATATTAGGGTTGGATCACCGGATAAT
GATAGCTCTAATAATTTGGACTCAGATTTCCGCCTTCAACCAACGCACTCAGCTGCAGAA
GAAGACAGCCAGTACTATTCTCAAACAGTGTCGAGCATTCTAGAAAACCAGACGTCGAAC
CGGTGGTCCAAGTACTCCGCCTTCTGCAAGTGGACGGGCGGCGGCAGCTCTTCCAGCTGC
CACCGCCACAACCTACTCCTCGACGGCGCCTCCCAATGGGTCCTCAAATACGTACTCCTC
ACCGTCCCCCTCCTCCACAGCAGAGCCACTCCCACTCCCCAGCTGGATGACCTCATCAAC
GGCAACCACGTGATGGCCGAGCGCCGCCGCCGTGAGAAACTCAACCAACGGTTCATCGTT
TTGAGATCCATGGTGCCGTTCATCACAAAAATGGATAAGGCTTCGATTCTTGCGGACACC
ATAGACTACTTGAAGCAGTTGAAGAAGAGGATTCAAGAACTTGAATCGAAGATTGGTGAT
ATGAAGAAGAGAAAGATTAGGATGAGTGATGCAGATGCATCGGTGGAGGTGTCGATTATA
GAGAGTGATGCATTGGTAGAGATTGAATGCTTGCAAAAACCAGGATTGTTGTCAGATTTC
ATACAAGCGCTTCGAGGGTTAGGAATACAGATCACCACGGTCCAATCTTCAATCAATACT
ACTCATGCCACTCTCACTGCTCACTTCAGAGCTAAG
>PfbHLH12
ATGCCGCGGGCGAAGAAGGGTGGCGGCAAGGCCGACCGATCACGAACATTGGTATCGGAA
CGGAGGAGGAGAGGGCGGATGAAGGAAAAGCTCTACGCGTTGCGCTCTTTGGTTCCTAAC
ATCACTAAGATGGATAAAGCTTCGATAGTGGGAGACGCGGTGTTGTACGTGCAAGATTTG
CAAATGCAGGCGAAGAAGCTGAGAGCTGAGATTAATGCTGCAGGCCTAGGAGCGGACCAC
AAACATCAAACTCCACCTCAAATTAATCCATTAACATCTTTCTATCCCATTACCAAGAAG
AAGATTTTTAAGATGGATGTGGTTGAAGTAGAGGAGAGAGGGTTTTACGTGAGAATAGTG
TCGAACAGAGGTCAAGGCGTGGCCATGCTTCTTTACAGAGCTCTTGAATCTCTCACCAGT
TTCGATGTTCGGACTTCCAATTTGGCTGCCTCTGCTGATCGCAATTATGTCTTCACCTTC
ACTTTGCATATGATGCAAGGAGCAGAGATGAATGTGAACTTACAGAGTGTGAAGGTGTGG
ATTGTTAGTGTTTTTCTCAATCAAGGATTCGAGTTTCAGACATCATCACAATCTGCATGA
>PfbHLH13
ATGCATTTAGCTATGGGTGAAGAGCTTGAGTTATGGGACGACCAATCATGGGCATTTCCA
AATTTAGCTACTTTTCAAGAAGATTGCGCTATAAAGTCGGCCGAAATCACCAAGGACGAG
GCCGCACCACCGCCACCGCCACCACCTCCGCCCATAAAGGGTAAGAAGAAGAGGAGCGCC
GTCGCTGCTGGAGGAGGAGATGGCGGCGGGGAGTCTGAGGATCATGAGCTGCATATATGG
ACGGAGAGGGAGAGGAGGAAGAAGATGAGAAACATGTTTTCTAATCTTCATGCTTTGCTC
CCTCACATCCCTCCAAAGGCAGACAAGTCCACCATTGTAGATGAAGCTGTAAACTACATA
AAAAACCTGCAGCAGACACTCGAGGAGCTCGAGAAACGAAAGCTCGAAAGAATGCACGGC
GTCATAACTCAAAATAAGCTCACAGTCCAATCAAGAGAAGCATTTCTAGCCGAGCTGGGA
TCATCGGGCAACATGGCTGTGACTCTAGCAGGCCCGAATCAACTGTATTCGGGCCCCGAT
TACCCGGCAATTTTCAAGACATGGACATCCCCAAACGTAATCCTCAACATTTGTGGGAGG
GATGGTCATATCAACGTGTGCTGCATGAGAAAGCCCGGCCTGTTCACTGCCGTCTGCTTT
GTGATGGAGAAGCACAATTTGGAGGTGGTTTCAGCCCAAGCCTCCTCGGATCGGGCCCGA
TCCATGTACATGATTCATGCCCGAGCAAATGGAGGCTCAGACCAATTCCAGCAAGCAATA
TTCCCAATTGAAGAAACATTCAAGCAGGCAGCAGCAGAATTAATGTTGTGGGTTAATTCC
TAA
>PfbHLH14
ATGCCTCTGTCAGAGTTTTTGAGGATGGCTAGAGGAAAACTTGAATCTAGCCAGCAGAAA
CCTGCCCCGGTCGATCTCTCTTCTAGGTCCGAGAATGATATAGTTGAACTGGTTTGGGAG
AATGGCCAGATTATGATGCAAGGTCAGTCCAGTAGGTTTACAAGAAGCCCTGCTCTTAAC
AATTTGCCTTCTAACACATCTAGAATCCGTGATGCGGGAGTAGGACATGCTACCACTGCA
AGATTCGGAAAATTTGCTGGAGTCGAATCTATCATGAATGATATGGCACCAGTGGTACCC
TCAGGGGACATGGATTTAAGTCAAGATGATGATATGGTTCCTTGGTTAAGTTATCCCATA
GTTGATGATCTGGGACAAAGTTACGTTTCTGAAATGTTACCTGAAATATCTGGTATTACA
GCTAATGGAATGTCTACACAAAACAGCTTTGTATCAGTTGATAAGAGAAGTAGATGTGAA
CAGACTGTTAATAATTTGAAGGTGTCTTCTTCTAAAGATCGTCTCTTTGGTTCATGGCTG
CCTCAGCATCGCCAGACATCAGATACCTTAGGTTCTGGAGTTACAAGCATTGTTAACAAT
AATTCAGGTAACCATCTGGATACTGTATTCAGGAATCCAGCTCAAAGTAGAGACACAGTA
AATGGTTCTGCAAGTATGAGGATGGAGAGGCAGAATATTCCACCAGCTACTAATAATTCA
AATTTTTTCAACTTCTCACATTTCTCGAGACCAGCTACTCTTGTAAAAGCAAACCTCCCA
AACTCTGACGGAATTCCTAAGTCAGTATCATCTGTTGTGGAGAGGAGTGAAAATAAGGAA
AAAGGTTCAGCTGCCAATCGCAGTAATCCAGTCAAATCAGTGCATGTCGAGCAATTTAAC
AGCATACCAAAAGACATTGACTCCCATGGTTCTGGTATGCTTCCTATGGTCGATTCTAGA
GAACCAGAGGCTAAGGCATCTCAGGGTTCATCTCCTCCTGAAAGAACCGAGAATTTATGC
CAAGAAAGTTCCTTCAAGAATGACAAGCCTCAGATTCTAAGTAACAATGACAATTCAGCA
AAAGGAGCCCCTGAGGGTGGGAGACCTATTGAGCCTATGGTTGCTTCTTCTTCTGTAGGC
TCTGGAAACAGTGCTGATAGAGTTTCTTGCGAACAAACACATCATTCAAAAAGAAAATTT
CGAGATATTGAGGAGTCAGAATGCCGTAGTGATGATGTTGAAACTGAATCTGTTGATGCC
AAAAAAGCAACTTCCGGACGAGGATCTAAGAGAGGGCGAGCAGCAGAAGTACATAATCTT
TCTGAGAGGAGACGAAGAGATAGGATCAATGAAAAAATGCGTGCTTTACAAGAACTCATA
CCAAATTGCAATAAGGCGGATAAAGCTTCAATGCTTGACGAAGCCATTGAATATCTAAAG
ACCCTCCAACTACAAGTACAGATTATGTCCATGGGTTCGGGGTTATGCATGCCTCCGATG
ATGTTTCCCACAGGAATGCAACACATGCATCCTGCTCATGTTCCACATTTCCATCCAATG
GGTCTTGGAATGGGTATGGGTATGGGTATGGGTATGGGATTTGGGATGGGTATGCCAGAC
ATGAATGGTGGATCTTCTGGCTGTCCTATTTTCCCTGTTTCTCCTCTACAAGTACCGCAC
TATCCTTCACCAATGTCGGGGTTCGCCAATTTCCAGAGAATGCCTGGCCCGAACCTTCCA
GTATTTGGGCATCCTGGTCAAGCACATCCCAATTCAGTCCCAAGACCACACTTCGTTACT
CTAGCTCCACGCCCTCCTCTTGTAACTTCATCAAGTGCTTTGAGGAGTGGAAGTGCTAGT
GAAATACCTACTACATCTCAAATTATGAACTCCGCGGATCCAGTGACAACCATGAATTCA
CAGTCAATGTGCAATGCAGAAGCTAGCACCTTAGTCAACAACAAATCCAATCAGCTGCAG
ACGAATGAAGTTCTAAACCAGTCTGCTGCAGTTCGAGATAATAAACGAGCCACAGATGCT
GGAGTTTCTGCAGCTCTTTCCTCTGCTACTGCAACTGACATTAACAAAGAACCAGGCTGT
GATTAA
>PfbHLH15
ATGGAAGGATCGGCCTATGAGTCGAGCATCTTCACCCCCTCCATGGAGAACACATTCCAG
GAGGTGGAGGCGGCACAAAGCAACATGATGAGCAGTGCATCAAGAGGGAGTAGGTGGATG
GATCCATCAAGGGCGATGGAAGATCAGATGCACGATGACTCATTCATGTGTGAGAATAAC
CGGTCAGATGAGTCCGATCCTAATGAAGACGACGATGATAACAAGTACAGAAGGAGAACT
GGAAAAGGGCCTCAATCAAAGAACCTTGAAGCGGAGAGGAAGAGGAGAAAGAAGCTCAAT
GATAGGCTCTACGCCCTTCGTGCCTTG
>PfbHLH16
ATGGAGCCAAATGTTGAAGCGGTTCAACCGCAATTTAGATCCGGAATATCCGGACCCAAA
CCCGGAGGAATGGGGTTCGGGTTCGACGACGTCCACGGCCTAATATCTGGTCCACCGGAA
ACGGACGGCACTTCTTTCACCGCGCTTCTCGAGCTCCCGCCGCCGCAAGCTGTGGAGCTC
TTGGTGAAGGAAGATTTTCCGGCGAAGCCTATGCCGCCGCCGATTTTTCCTTCCAATATC
GCCCTCATTGACCGCGCCTCAATGTTTTCCGTATTCTCTTCGGCTGATAATCCGCCGGAG
AGCACAAACATTTTGCCGTCTTCGAGCTCAATGAAGATTGATTCGGTGAAGGAAGAGCCG
TCGGAGTCGGAGCACCAGCGGAATTCTTCTTCGCCGGCGGTTTCGAATCAGAGTTTGAAG
TCCAGCAAGCGGAAGGAGAGGGAGAAAAAGGTTAAAGAAACAAATAAAAAGAGCAAAAAA
GTGGTAGCAAATGAAACGTCTGATGGAAGCGGCGAGAAGCTGCCGTATGTTCATGTCAGA
GCTCGCCGTGGCCAGGCCACTGACAGCCATAGCTTAGCTGAAAGAGCCCGAAGAGAGAAA
ATCAATGCCCGGATGAAGCTATTACAGGATCTGGTCCCCGGATGTAACAAGATTTCAGGT
ACTGCAATGGTGCTCGATGAGATAATAAATCACGTGCAAGCTCTTCAACGTCAAGTGGAG
TTTTTATCCATGAGACTTGCTGCTGTCAACCCAAGAATTGATTTCAACCTCGATGCCCTC
TTAGCTGCAGAAAGTGAATCCTCAATCGACAATAGCTACCTAGGCATGTTTGCTCCATCC
ATCTGGCCCGAGGGACAAATCAACAGTAGCAGAGAACCTCAATATCAACAGCCTTGGCTT
TTTGATGGACTTCAACAGCCTTCCGTGGGAAGAGTAGACGACACCTCTAACTTCATTACC
CCGGAGAACTCACTGCTAAGTTACGACTCTCCAGCAAATTCAGCTTCTCTGCACTCAAGC
CAGCTAAAAATGGAGCTTTGA
>PfbHLH17
ATGGCTGATCATCATCAACAAATATTCTTAGCTGCAACTGCAAGCATGGAGAATAACTGC
AAACAGTCCATCTCTTTAGCAGATATTGATCCAAATATTGATCAGTTCATAGCCCATTTT
TCTGCAATAAATCCAATTTACCAACACCCTAACCTTCCCCACCTTCACAATCAACACTTT
CCCGAATCGTCCGGTTACTCGGAAAATTTCCCGGCCGGATCATCATTCCATCATGATAGC
TCTACTCTTCTTCTGCCTCCTCACATTCTCTCTCATGATCATGCAGAGAGAGAAAGGAAG
AGGAAAGCAATGGATACACATAATAACACTTCAGCTAATTCTTCTCCTCAAGTTTCTGAT
AATGCAACTATAAGCAAGAATAGTGTAGGGAAAGGGAAGAAAGTGAAATGCAAAGAAGCA
AAGACAGAGGATGTTGTTCATGTTAGAGCCAAGAGAGGCCAAGCTACTGATAGTCACAGT
TTAGCTGAAAGAGTAAGAAGAGAGAAAATTAATGAGAGGTTAAGATGCTTGCAAGACATT
GTACCAGGATGCTACAAGACCATGGGAATGGCGGTAATGTTGGATGAGATCATAAATTAT
GTGCAGTCATTGCAAAATCAATTTCTTTCGATGAAGCTCACGGCAGCGAGTACGTTTTAC
GACTTCAACTCTGAGGCTGATGCAATGGAGACGATGCAGAGAGAGAAAGCATTTGATGCA
TCAAAGATACAAAATGGAGTTCCTACAGCTCAGTTTACTCCATTAGGGTTCAATTTTGAA
AATTCATGTGCTCAATTTCCACACAACAGATCATGA
>PfbHLH18
ATGACTGCTCAAGAAATCATGGATGCTAAGGCGCTCGCGGCGTCGAAGAGCCACAGCGAA
GCTGAGAGAAGAAGAAGAGAGAGAATCAATAACCATCTTGCTAAGCTCAGAAGCTTACTC
CCCAACACCACCAAAACAGACAAAGCTTCATTGCTGGCGGAAGTAATCCAGCATGTGAAG
GAGCTGAAGCGGCAAACAACCCTTATAGCCGAGACGAGCCCCGTCCCGACTGAAATCGAC
GAGCTAACCATCGATAATGCACCGGATGAAGACGGGAAGCCGGTGATCAAAGCCTCCATT
TGCTGCGAGGATAGGTCCGACCTCTTGCCGGACCTCATCAAGACTCTGAAATCCCTCCGG
CTACGAACGTTGAAGGCCGAAATCACGACTCTCGGAGGAAGAGTGAAGAATGTGCTGTTC
ATAACTGGAGAGGATAATAATGATCATGAATCCATTAATGGAGGAGAGAGCGATGAGCAT
CAACAACATCATCATCAATCTATTACCTCAATTCAAGAAGCTCTTAAAGCAGTTATGGAG
AAAACTAACGATGAATCGGCTTCGGGGAGTGTTAAGAGACAAAGAACTAACCTCAATATC
CTTGAACACAGGTCTCTTTGA
>PfbHLH19
ATGGACGATGACGATTCGATTCCGACGCCTTCCAGTTTTTCTAGGCCGAAAAAGCCTACG
ACAGGTGAAGAGGAAATCATGGAGCTGCTATGGCAGAACGGTCAAGTAGTGGTGCAGAGC
CAGAACCCGAGACCGTCGAAGAAGAGCGCCTTCGGCGGCGGCGAGGTGGTGCTTCCGTCG
GAGAGGGAGATCCGATCCACGGCAGAGGAGCAGCAGCACCACCACCATTTGTTTATGCAG
GAGGATGAGATGTCGTCTTGGCTTCAATACCCACTCGATGATTCCTCCTTCGATCGCGAT
TTCTACGCCGATCTCCTCTACTCCACTCCTCCGCCGCCGGCTCTTACCACCACCCCTCCG
CAGCCTAGGCCAGCCGCCGAAATCCGCCCTCCGCCGCCGCAACCCCGCCCACCTATCCAG
CAACCGGCCGCGAAACCGGATAACCCGCCTCGGGTTCATAATTTCGTGCATTTCTCGAGG
CTCCCGATCAGGCCGAGGACGGAGGCGATGAGAGAATCGACCGTGGTGGAGTCTAATGAG
ACGCCGGAGTCTAGGGTTTCCCACATGGTGGCGGATAGTAGGCCGCCGGTGAACTCGGAA
TGCGCCACCGCGAAAGCAGGCGGCAGTTCGGCGGCCGCCGGAGAGTTGGCCGTGGCCACA
TGTGAGCTCACTGTCACGTCATCGCCTGGCGGCTCCCGTTCCAGTTTCAGCGAGGAGACG
CTTCAGCAGCAGAAAAAGCCGCCGTCACCGGCAGCGGCGGATGATCGGAAACGGAAAGCA
AGAGAAGCCGACGATGCTGAATGTCAGAGTGAGGATATCGAGTTTGAAGCTGCTGAAGCT
AAGAAACAAGCACGTGGTTCAGCATCGACAAAGAGATCACGTGCTGCTGAAGTCCACAAC
CTGTCGGAGAGGAGGCGACGGGACAGGATAAATGAGAAAATGAAGGCACTGCAAGAGCTC
ATCCCACGTTGTAATAAGTCAGACAAAGCTTCAATGTTGGATGAGGCTATTGAATACTTG
AAATCACTTCAACTACAAGTCCAGATGATGTCCATGGGTTGTGGGATGGTTCCCATGATG
TACCCCGGTATGCAGCAGTACATGCCGGCAATGGGCATGGGGATTGGGATGGGCATGGAC
ATGGGAATGAACCGCCCAATGGTTCCATATCCGTCCTTGCTACCGGGCTCAGCCATGCCA
AATCCTGCAGCCACGGCAGCAGCTCATATGGCTCCACGATTCCCCCTGCCACCATTTAAT
ATGCCACAAGTTGCTGTACCTGATCCTTCCAGAATACAAGCTACTAACCAGACAGACCTG
ATGCCTAACTCGACTATTACTCAGCATCCAAACCAGCCGCGAATGCCAAATTTTGCCGAT
CCATATCAACAATATCTTGGTTTCCACCACGCACAACTACAGTTACCACAGAATCCAGCT
GTGGTGCAACCTGGTGTGAACAAGGCAAGTACCAGCAAAGACATTGGCAACACTGATAAC
CACCGATCTGGTAAGAAAAACGTTGATTTTGCGGGAAGATCTCACATATGGGAGGGTAAC
ACTCCGCCCGACTAA
>PfbHLH20
ATGGAGGGTGAAACATTAGTATTATCTGAAAGGGCAAGTTTGTCGGCGGATGATATTTTG
AGCGTTGTTGAAGCATGGGAAAACGCTTCTTCAGACGACTATAACATGGAAAACTCATCA
GCAGCAGCTGACAGAAACGAAAGCTTCTTCGAGTTTCAAAAGGTGATGACTGCAGCTGCA
GATCATGGTTTTCAAAAATCGTCTGAGGAGTCTCCGATGACGACGACGTGCAAACGGCAG
AAGCTCATGATGAATAATGCTGCTCCTGAAGAAGAAGGCCTTGCCCACCTGCACAGAAAT
AATATTTCTCACATCACCGTCGAGAGAAACCGCAGAAAGCAAATGAACCACCATCTCTCT
GTGCTTCGCTCTTTGATGCCTTGTTTTTATGTCAAAAGAGGTGATCAAGCATCGATAGTT
GGTGGAGTGGTGGATTACATCAATGAATTGCAGCAGGTGCTACAATCTCTTGAAGCCAAG
AAGCAACGCAAAGCAAGTAGTGCTTACAATAACATTCATATTAATGAAGCTGCTGTTGCT
GTTTTAAGCCCGAGATTGAGCTTGCCTATAAGCCCGAGGACTCCCCAACGAAGCCCGTAC
AAAGCTGCTTCCAGCTGGATGCAGCAGCAATTACCTGCAGTAGCATCGATATCTCATTCT
CTTCCCAGCCCGGTTTCTCCCTGCAGCAGCTCTGCAACTAATTCCTCCTCCGCCGACGCT
GTCAATGAGCTCGTCGCCACCACCAAATCGCCTCTGGCCGAAGTCGAGGTCAAGTTTTCG
GGCCCTAATCTTCAGCTCAAGACGGTGTCGCCTCGCATCCCTGGCCAGGTCCTCAAGATT
ATTTCTGCTCTTGAAGAACTTGCCCTCGAAATCCTCCAACTCACCATCACCACCACCCTT
GATCAAACCATGCTCTATTCCTTCACCATTAAGAAGATAGTACGTTTTGTTTTATTTTTG
GTCGCGTAA
>PfbHLH21
ATGGATCCACAAGGGGCGGCCATGATGAATGACGGTGGAGTTTATAACTTCGCTGAGATC
TGGCCGGGGTTTCAGATGAATGCGGCAGCGGCGTCGTACGGATTGGGCTTGGATCCGATG
GTGATGGACCAGAGATCGAATCATAGTCCGCCCAACCACAATTCGAGAAAGCGCCGCGAT
GATGATGACTGTGTCAAGGGAGGAGCTTCCACTAGCAATAGCAATGGCAACAGCAATAAT
AATAATAATAATAACAATAATATTAATAGTGACATTATGAGTGAAGGTGAGAATAAGAGG
TTGAAGGGGGTTGGATCCAACGGTAATCGTGAAAATAAAACAGAAGGGGAAGGGAACTCT
ACTAAGGCGGCTGAATCACCTGCAAAACCTGCTGAACCCTCTAAACAAGACTACATTCAC
GTACGAGCAAGAAGAGGTCAAGCTACTGATAGTCACAGTTTAGCTGAAAGGGCTAGGAGA
GAAAAGATTAGTGAGAGGATGAGAATTCTTCAAGATTTAGTTCCTGGTTGTAATAAAGTT
ATAGGCAAAGCACTAGTGCTCGATGAGATTATAAACTATATCCAATCATTACAACGCCAA
GTTGAGTTTCTGTCAATGAAGCTTGAAGCCGTGAATACAAGAGTTGGCATTGATGGATAC
CCTTCAAAAGATTTCTCGCAGCAAACATTTGATAGTTCTGGCATGCCATATGTTTCTCAA
AGTACTAGAGAATACGGTCGGGGTTCTTCACCAGAATGGCTACACATGCAGATTGGTGGT
GGTTTTGAACGTTCATCATGA
>PfbHLH22
ATGTCGAGCAGAAGATCTCGTTCGAGGCAGTCAGGAGCTTCGAGGATTAGCGACGAACAG
ATCATCGATCTCGTATCCAGATTGCAACAACTCATCCCTGAGATCCGCAACAGACGTTCC
GACAAGGTATCTGCTTCAAAGGTGCTGCAGGAGACGTGCAACTACATAAGGAGCTTGCAC
AGAGAGGTGGACGATCTGAGCGATCGATTATCGGAGCTTCTGGAATCGACGGACAGCAAC
AGCGCTCAAGCAGCCATCATTAGGAGCTTGTTAATGTGA
>PfbHLH23
ATGATGCAGCACAAAAGAAGCCCCGTATCCGTTAACCAAAGCAGCTTCATGAACTTGATG
CCTAAAAGACTAAAGATTGATGCACCTCTCTCTTCCAAGGAGAAGAAAGAGAGGGTTAGC
GAACGTATTTCTGCTCTTCAACAGCTGGTCTCACCATTCGGGAAGACAGATACAGCTTCA
GTCCTTCTCGAGGCAATGGAGTATATAAATTTCCTGCACGAACAAGTTAAGGTATTGAGT
GCTCCGTATCTATGTAGTAATACACAGACACAAATACAGGGCGAGGAATCGTGCAGCCTA
CGAGCCAAAGGCTTATGTCTCGTGCCTACTTCTTTGACTCTCGGAGTTGCAGGCAGCAAT
GGTGCCGATATCTGGGCCCCCATCAAAACCAGCCCCCCTAATTCAAGAAGATCGGTTTCA
GATGAAGCTTCTGTGATAACTTATGGTTGA
>PfbHLH24
ATGGAGAAAGAGAGCAACATGTTCTCGAACGGCAATGATCTAAACTGCAGCTTTTTCAGA
CCAAATTGGGAGAATTCAATGGATCAAAATGATCCCTTTGAGTCAGCATTGAGCTCCATG
GTTTCATCTCCAACTGCATCAAACGCCAACTGCAACAACAATGGCGGCGAAAACATTGTT
TTGAGAGAGCTGATTGGCAGATTGGGCAGCATTTGCAACTCTGGTGAGATTTCACCATTC
AATGGAAACAACAGTGCTAACACTTCCTGCTACAGCACCCCTCTCAATTCCCCTCCAAAG
CTCAACCTCTCATCAATGACGATGATGAGAGAGAGAGGAAGTAACCATTTTCTCTCTCTT
CCAACCTTTCCTCCTTTCTCAGCTGATCCTGGCTTTGCTGAGAGGGCTGCAAGATTTTCT
TGCTTCGCCAACAAGAGTTTGGGGGCCATTAATGAAATCCCCCCTGAGCTACTGGATCCT
GCTAAGATGAGCAATCCCTCGATCAAGATTCCCGGATCTCACCCATCAACAGTTCAAGAA
AACTGGGAATCATCACTCCACGAGCCTGAGAAGAAATTCATATCTTCGAGGTCGTCCACG
CCGGAGAAAACCGATTCCAGAGAGAATTCCACGGTTTCTGAGCAGATCCCGGCAGATGCC
AATTCTAGAAAGAGAAAGTCAGCTCCCAAAGGAAAGGCAAAAGAAACCACCCCTGCACCA
ACTCCTGCTACAGATGTCAATATTGCTGCATCGGAGAATAGTGAATCAAGCGCGAAAAGA
AGCAAGTCTGCAGACGAAAAGGATAATGAGAAGCAAAACAAGGATAATTCAAAGCCTCCT
GAGCCTCCCAAGGACTATATACATGTCCGAGCTCGACGCGGCCAGGCCACGGACGCCCAC
AGCCTCGCCGAAAGAGTTCGTAGAGAGAAGATCAGTGAGAGAATGAAAGTACTACAAGAT
CTTGTACCAGGCTGCAATAAGGTGACTGGAAAAGCCGTGATGCTTGATGAGATCATTAAT
TATGTGCAGTCATTACAGCGGCAAGTTGAGTTCCTTTCAATGAAACTGGCTACTGTTAAT
CCAAGAATGGAGTTCAACATGGAAGCCCTTATGTCGAAGGATATGTTTCAATCTCGTGGT
TCGTTGCCTCATAACATGTACCCATCGGATAGCTATCCGTTCCAATCTCAGTCGATTCCC
TGTGGGACGGAGGCGCCTTACCCGCCTAACAATATGAATGCTGTGGATAATTTTGGTGAT
GCAGCCTCTAATGGTTCCTCATTCTGGGAGGATGATCTGCATAGCATTGTGCAGATGGGA
TTTGGGCAAGGCCAGGCACAAAATTTTCAAGGGATTCTTCCGACAGCTCAAATGAAAGTA
GAGTTGTGA
>PfbHLH25
ATGCATAACTATCACGTCGATTCGTTCAGTGAGAACTGCTGGTGCGATTTAATCGATTAC
AGCAGCCTCTTGGACGACGCCGCACCACCACCCGATTTCTTTGAGCCACCGCCGGAAAAT
GTTGGTAATGGTATGTCAATCGATATCTCACTCATTGAAATTACAGCGGGGGTAATTAAA
TGTGAAGAAAGAGGATCCCTGAGAAAGAGGGGACGCTCTGATATACCCGGTGGAACAAAA
GCATGTCGTGAGAAAGAACGGAGAGGAAAATTGAATGACAGATTCTTAGAACTCTCTGCC
ATTTTGGAACCTGGAAGATCGGTGAAAACCGAAAAACAGGCCATACTTGGTGATGCCATC
AGACTCATAAACCAGCTAAAAGCTGAATCTAAGGAGTACACAGAAATGAACAAAAGGCTG
ATGGAAGAGATACAAACTTTGAAGGTTGAGAAGAATGAGCTTCGTGAAGAGAAACTGAAG
CTAAAGACAGATAAATACATGATGGAGCAGCAGTTGAAAACCTTGAATATTCCTCCTATT
TATGGCGCTGAAGTCAACAAGGTTCCGATGCTTCCCAGCTACGGCTTTGTTCCAATGTGG
CAGTATTTACCACCATCTATCCGAGATACTTCTCAAGATGATAAGCTCAGGCCTCCTGCT
GCTTGA
>PfbHLH26
ATGTCTCACATCGCAGTGGAGAGAAACCGCCGCAGACAGATGAACGATCACCTCAAAGTT
CTACGTTCCTTGACCCCATGTTTCTACATCAAACGGGGTGATCAAGCCTCGATTATAGGT
GGTGTGATCGAGTTCATCAAGGAGCTGCATCAAGTTGTGCAGTCGTTGGAGGCGAAGAAA
CGTCGGAAGAGTTTGAGCCCTAGCCCGGGACCTAGTCCGAGGCAGATTCAAACCCCGTTT
GCTATGATTCATGACAATAATATTAATTTGAAGGAGGTGGAGCTGGGTGCTGCTTGCTGC
AACTCTCCTATTGCTGATGTTGAGGCCAAGATTTCGGGCTCCAACGTCCTTCTCAAAACT
ATGTCGAGGCGAATTCCTGGACAAATCGTCAGGATTATTGGGGTTTTGGAGAGGCTTTCC
TTTGATATTCTTCACTTGAACATTAGTAGCATGGAAGATACTGTTCTTTACTCCTTTGTC
ATCAAGATAGGGTTGGAGTGCCAAGTGAGTGTGGAGGAGCTAGCCCTTGAAGTTCAGCAG
AGTTTCTGCATTAAGGAACATGCATGCACAAATTAA
>PfbHLH27
ATGAGTGGGAGAGGTAAAGGGCAATCGGGAAATCAAGAATCTGAAGAAGAGGAATTAAAG
AGATTGTTTCTGGGAATCATGGAGGGATATAATGATGCTGCAATCCCATCATTATCGTAT
TTCTCTCCTCCAGAAATCCCCAGTTATGAAGAAAACACCCCCAAATCAAGAAAAAGGCAG
AAAAATGAATCTGAAACATCGATTAATGAACGCAGGAGAAGGGACCAAATGAATGAGAAT
TACTCTCTTCTTCAATCAATGGTGCCTTCCCTTGATTTTAAGCCCAGTAAAGAAAGGATT
GTAAGCGACACGGTGAAGTACATAAAACACCTTCAAGAAGAGGCAGAAAGGTTGGAAGGT
CTGATGAAATTCCAGAGGAAGGTTCAAAAGGTGGAAAGGCCTCTTTTTGCACAATGTTCA
AATCACAACTCTGTGAATGTGACAGTCTCCAATTCTGCTACATTTCTTTCTGTTCAACTG
CCCTTCAGACGTGGCTCAGTGCTCGATATACTGAAGGTTCTGGAGAAGCATCAGGCTGAA
GTTATGGATGCAAGATTCGATGTTAATGACGAGAAGGTGTTGACATTCACAGCCACCGTG
AGGCTTGGAAGTGGTGGAGCCAATGCCATTGACAAGTTGAGGCAAGACCTACTAACTTCA
TTAGCTTTACCATACTGA
>PfbHLH28
ATGTATGGTGATTCCCATGCATTATCTTCTGATTCCAGCCCTATATTGCCCTCCAATTCC
GAGCAGAAACAAGAGCAGCAGCCTCCATTAATGGAATCCGATTACAGACAGCAGCAATTC
GGCTGCAACAACAGCAGCAGCCAGAGCAGTTCTGGGCTGCTGAGGTTTCGGTCTGCTCCC
ACTTCCTTGCTGGCGAATTTCACAGAGAAGAGTGTGAAATTGGGGTTTTCGAGATTTTGC
TGCGACGAGACGAACGGTGTGAATGTGGCTGAAACCGACGATGATGATAGTAATAATAAG
GGATTTGGTGGGATGAATTCGCAGCTGCCACCTCAATATCCTAGGCAAAGCGGCGGAGCT
CAATTTGGTTACAGAGTCGTGAGTTCGATTGGGCGGGAAAATCAGGAGCAGAGTAGAATT
CATGGCTCCAATCTTGCGAGGCAGAATAGCTCACCTTCTGGCTTTCTCTCTCAGCTCAAT
TCTCAAAATGGGTATTCAGGAGTAAGAGGCATTGGAAGCTACAGAGTGGCGGATGGTGGT
GGTAACGGAGAGTTAAGTCCATCTTCGAGTAGGTTCAAGAATCACATGAACTTCTCGTCT
GTGGAGCCCTCGTTGTCTCGGATCACAGAGGCTGTTGAGAACGAGAATGGAAGTCCGGAC
GGCCTAGATGAGGCAAAGGTCGGACATAGCAGTGGTGACAATTTATTTTTCAGTTCTGGA
TTCCCATTTGGATCTTGGAACGATTCTTCGTATTTTGCAGAAAATTTGAGTAGTGGCATC
AAAAGGGAGCTGGATATTGATCCAAAGCTGTTTGTTAATACTGAGAATGGAAATAGGCCA
AATATTTTGTCACACCACCTAAGTCTACCTAAGACCTCAGCTGAAATGGCTGCAATGGAG
AAGCTGCTGCAGCTGCAAGATACGGTTCCTTGCAAAGTTCGTGCCAAGCGGGGTTGTGCC
ACTCATCCACGAAGCATTGCTGAGAGGGTTAGGAGGACTAGAATCAGTGAGAGAATGAGG
AAATTGCAAGAACTTGTTCCAAACATGGATAAGCAAACCAACACAGCAGACATGTTAGAT
TTGGCTGTCGACTACATAAAAGGCCTCCAGAAACAGTACAAGACACTCAATGATGTTCGA
GCACACTGCAAGTGCTCAGCCTTTCCGAAGTGTTAG
>PfbHLH29
ATGTCAAGGGACTTCCTTCACTCCAATCCCACTAATCAGAGCAATTTCAAGCACTTTTCA
GCTGAAGGAGAGTTCTTGAAGAGTAGAGAATTCATGGGCTCGGATTATTTCAACAATAAT
CACCATCATCAACAGCAGCAGCAGCAGCAGAGCTCCGGATTAGCTCGATATCGATCGGCA
CCTAGCTCGTTCCTCGCGGCCCTTTTGGATTCCAACACAGAAAACAGCAGCAGCGGCGAT
GAATCCGACGCTTTCTTCTCGGCGTTGATGGACGCGCCGCCGCGCGATCTGAATCCGAAG
AGTAGTGATAATACTGATCAGATTTCATGTAGTAGTATGAAGCGGGAAGATGGGGTTGAG
GCGGAGCCCCGACCCGGGCAGAACGGGTACCCGAATGGGCAAATGGGCGGGTATGAGGGT
GCGGTTGCCGGATCTTACTCGCTGGGGATGGAGGAGCATCATGTTAATGTGAGGTTGAGA
GAAGGAAATGGGAATAATAGGTCCAATCTTCTCAGGCAAAGCAGCTCTCCTGCTGGATTC
TTCAATGGATATGGTGTAATTGGAGAGGTAGGAGACTATAGAGTCCACAATCTTGCAGAA
GATTCTTCAGCCGGTGGTTTGAGCAGTTCCATGAACATGTCATCAGCTCCATCTTCAAGC
TCGAGATTCATGCCTAGCATACCCGAGAGTGGAAATGAGAACGAACACATAGGCACCACG
ACTAGCCCTGAAAATGGTCGATTGAGAAATGGAGATGGTGTTCATGGCAGGGACTATGAG
GCTGCCTTCCAGCATGATTCGTGGAACGAATCTACTTTCAACAATTTGAAAAGAAACCGA
GATGGTGATTTGAAGATGTTTTCCAATTTCAATGGATTGGAAAATCAGAATGGAGAAACG
AGAAAGAAATCCTCTGGTTTAGTATCGCATTTCAGCTTGCCAAAGACTTCAACTGAGATG
GCTGCAGTTGAAAACTTCCTACAGTTCCAACAAGAGACCACCGTTCCTTGCCAAGTTCGT
GCAAAACGAGGCTTTGCCACTCATCCTCGAAGCATTGCAGAAAGGATGAGACGAACGCGG
ATTAGTAAGAACATGAAGAAGCTGCAGGATCTTTTCCCGAATATGGATAAGCAAACGAAC
ACTGCAGATATGTTAGACTTGGCAGTTGAGTATATTAAAGACCTGCAGAAAGAAATGCAG
ACGCTCAAGGACGTGACAGCAAGGTGTGTTTGTTCAAGTAAACCTCAACAAACTAGTCCT
ACCGCGTAG
>PfbHLH30
ATGGCCGACGCTGGCTACCCCACCGCCCCCGATTTGCTCAACATGTTCCCTCTGCCGTCG
TCGCTGCTTCCCAACTCCTCCATCTCCTTCTCCAACTCCCCTCACAAATCGCCGGCTTTC
TTGACTTCTTCCCTCGGGCTGCTGGGGGACGTCAACCATGATGGCGGCGCCGCCGCCTAC
GACCCTTTGCTGCCGCTGAACCTCCCCCCTCAGCCCCCTCTGTTGAGAGAGCTCTTCCAC
TCTCTGCCGCATGGGGGTGGTGGGATTTACACAAGAAATGGGAGCTTGTTCACCAATGGA
GTTGATGAGAGAGAAGGAAATGTAGGGCTGTATCAAAACGGTGATGGCGTTTTTGAATTC
ACCGCCGCAGACATAGGTAAAAATCGAGATGGAATTAAAGACACCAAACATTTTGCTACT
GAGAGGCATAGGCGAGTTCTGTTGAACGACAAATATCAAGCTTTGAGAGCATTGATTCCT
AGCCCTACTAAGAATGATAGAGCGTCAACAGTGGGCGACGCCATTAACTACATCAATGAG
CTGAAGAGGACTGTGACTGAGCTGAAAGTTCTAGTGGAGAAGAAGAGGTGTGCTAGAGAG
AGACTGAAAAGGCCTAAGCAGGAAGAAAATGCTACGGTGGAAGGCATCGAATCGAAATGC
GTCGGCGACATGGATCCTTACAATGGCTCCTCTCACCTGTGCTCATGGCTGCATAGGAAA
TCGAAGAACACCGAGGTTGATGTTCGGATCATTGACGACGAGGTCACGGTGAAGCTAGTT
CAGCAGAAGAGGATCAATTGCTTGCTGTTTGTGTCGAAGGTTCTTGATGAGCTCCAGCTT
GATCTCCATCATGTTGCTGGAGGGGTTATTGGTGATTACTATAGCTATCTTTTCAACTCC
AAGATTTGTCATGAGGGCTCGACTGTGTATGCGAGTGCAGTGGCTAACAAGGTTATTGAA
GTTGTGGACAAACAGTACGCTGCATTTCCACCAACAACTACCTATTAG
>PfbHLH31
ATGACTCAATGCGTTCCGAGTTGGGATCTCGACGACAATCCCACCCCCTTTAAGCTTAGT
TTCTGCCCCCCTTCTAATTCATCCAATTCCTTCCCTCCAGATGTTCCCTCATCGGACTAT
GAAGTGGCAGAGCTAACATGGGAGAACGGGCAGCTAGCGATGTATGGCCTAGGCACGCCG
CGCGTGGTCACCAAGCCAGCAGCTGCCGCCGCCGCCACGTGGGACAAGCCACGCGCCGCC
GACACTCTCGAGTGCATAGTCAACCAAGCCACCGCCCACCCGCACTCGAAGGCCGCCGCG
AACAATGGCAACAAGCTGGTGCCTTGGCTCGACCACCGCCACGCCTTGGTCAAGCCGGCC
GCCAGCGCCGCCATGGACGCCCTCGTGCCGTGCCGGAATGACGACACCCAAGAGAACTCC
GCTCACGTGCTAGGAACCGGCACGTGCATGGCGGGCTCGTGCAGCGGCGCCGCCACCTCG
GTCGGCGGCGGCGGCTGCGTGGGGCATGGTTGTTGCAGAAGTTATGCGAGCGTGAGCGAG
AGTGCGACGTGCGGTGGGGGAGAGAGCCGGCAGGTGACTCTCGATTCTTCCGAGAGAGAG
TTTGGTGGCGCTGGGCTCACGTCCACCTCCCTCTGGTCACCGGAAAACACCAGCTCCGGC
AAAGATTATACCAAGACCTCCGCCGAGGATTCCGTCTGTCACGGCAGATCACAGAGGCAG
GCAGGAGACAAAGGCAACAGAAAAGGAATTGGAAAAACCTCAATTTCAGCTAAAAGTAGG
GCAGCCGTTCATAACCAGTCTGAGAGAAGAAGAAGGGACAAAATTAATCAAAGGATGAAG
ACATTGCAGAAATTGGTCCCCAATTCCAGCAAGACGGACAAAGCGTCAATGTTGGATGAA
GTGATAGAATATCTGAAACAATTGCAAGCACAAATTCACATGATGAGTAGGATGAGCATG
CCATCCATGATGATGCCGATGCCCATGCAGCAGCAGCTTCAAATGCCTATGATGGCTCCA
CCCATGGGCATGGGCATGGGAATGGGGATGGGGATGGGCATGGGCATGGGAATGGGAGTC
ATGGACATCAACGCCATTGGCCGTGCTGCCGGAATGCCGCCCATGATGCCGCCGTGGGAC
ATCCAGGCCGGCGGCGACCGCTTGCATTTTCCGACGCTCTCACCAGACTTTTTGTCCACC
TTCTTTGCTTGTCAATCGCAA
>PfbHLH32
ATGGATCAACTCAATACCAACTCGCTCTTTCAGCCGGTGCAGAACTCCAGCAGCTTTCAG
CCTGCGCCCGATGCGTGCGTGCCGCCCACACGCCTGATTCCCGATTGTAGAGTGGAAGCA
GAAACAAAGGACACTGTAACTGCCCGGAAAGTTCAAAAGGCTGATCGTGAGAAGTTAAGG
AGGGATCGTCTCAATGAACAATTCACAGAGTTGGGGAATGCCCTTGATCCAGATAGGCCT
AAAAATGACAAAGCCTCTATTCTTTCTGATACGGTTCAAATGCTTAAGGATTTGACCGCT
CAAGTTGAAAGACTAAAATCGGAGTATGCTGCACTATCCGAGGAATCACGTGAGCTGACC
CAGGAGAAGAATGATCTCAGGGAAGAAAAGGCATCTCTTAAATCTGATATTGAGAACCTA
AATGGTCAGTACCTACAGAGAGTGAGGGCCATGTATCCGTGGGGTGGAATGGATCATTCT
GTTGTAATGCATCCATCATCCTATCCATTTCCAATGCCAGTCCCTGTACCAACTGGACCA
ATCCCCATGCATCCATCCTTACAACCTTACCCTTTCTACGGGAACCAAAATCCTGCAGTT
GTTCCAAATCCTTGTTCTACTTATGTTCCTTATATGACCCATAATCCAATGATTGAACAA
CAATCAACACAACACGTCTCTCAAGTCATGCAGCAAGGTGCGAGGTCTCATGCTTCGAGC
AAACAAGACCCCAGAAATAAATCATCAGATGTGGAGAGTAGAATAGAGAAAAGTGACGAT
TCAAATGACATTACAACAGATCTAGAGCTTAAAACACCTGGATCTACGTCCGAACAGGAT
TCCTCCTTGAAGCAAAGGAAAGCAAAAAGAGTTGCGAGGAAGGAAACGACGAGCTTTACA
GATGGAAGTTCTTCTAGTGGATGTTCATCGTCTCACAGCATGCAGGCTATCTCATCTAAC
AGTATTATTGGAGGCAAAAAAACAGACGACTGA
>PfbHLH33
ATGGGGAAGAACGTGTGGTTGAATGAAGAGGAGAAGGTTGTTGTGGAAAGTGTATTAGGC
AGTGAAGCGACTGAATATTTTGAATGGTCCACTTCGAATAATGTGTTGTCAGAGTTCTCT
GCCTCAAGTGGGGATCTTGGAGTGCAGGAGGCATTGTGCAAGATTGTTGAAGGATCTGAG
TGGACGTACGCCATTTACTGGCACGTTTCGAAATCAAAATCGGGTAGATCAGCATTGATA
TGGGGTGATGGACATTGTCAAGAATCGAAAGAAGGTGAGGATGACGGAAAACGGATGGAA
GGAGATAGAAGGAAATGGGTGCTTCAAAAGCTTCATGCTTGTTTTGGGGGATTAGAAGAT
GATAATATTGCTGCCAAGTTGGATCGAGTTTCGGATGTGGAAATGTTTTATCTCACTTCG
ATGTTTTTTGCATTCCCTTTCGACAAGCCTTCTGTTCCTTCCCAGTCATTCAATTCTGAT
AGATCTATCTGGGTATCCAATGTAGACAGCTGTCTTGAACGATATCAGTCGAGAGCATAT
TTAGCCAAGTTAGCACAGTTTGAGACCGTGGTGTTTGTTCCAACAAAGTCAGGGGTCGTT
GAACTTGCTTCCAGAAAGTCTATACCCGAAAACAAAAGCATCATTAAGTCAGCAAAGTCT
ATAGTGGTAGCCTTCAACTCAACACAGGTGAAAGCTGTTCCGAAATTCTTTGGGAAAGAC
CTTAGTCTTGGAGGTTCAAGATCAGGTACTATAAATATTAGCTTTTCGCCGAAACTGGAA
GATGATTCTGGGTTTTCTTCAGAGCCATTTGATTTACAAGCAATAAGTAGTAAACATGGT
TATGCAAATTCATCAAATGGGCATCGAAGTGATGATGGCGACGCTAAAGTATTTTCACAC
ATGAACCATGCAGTAGCTGGGGGACTGGACTCACAATCAATTATTTCTGGTATGGAGCTA
GGTAAAGAAGATTGCCTTCTTCTTTCTGACGATCAAAGACCTAGAAAAAGGGGCCGGAAG
CCTGCAAATGGGAGGGAGGAGCCGTTGAATCACGTGGAAGCAGAGAGACAGAGACGAGAG
AAGCTTAACCAACGCTTTTATGCATTGAGAGCGGTAGTTCCTAATATCTCAAAGATGGAC
AAAGCATCACTTCTTGGTGATGCCATTGCCTATATCACAGATCTTCAGGCGAAGATAAGG
GACATGGAAGCAGAGAAAGGGATAGTGAATAATAAGCAACAGCAGAATACTATTCCAGAA
TTTGAGTTTCATGAAAGGCTTGAAGATGCCGTTCTACGAGTAAGTTACCCTCTGGACACT
CACCCTGTATCCGAAGTTGTAAAGGCGTTGAGAGAGCAGCAGATGATGGCACAAGAATCC
TCTATCTCTATAACCGATAGTGGTGAAGTTGTTCATACATTTTCCATTCAACCAGGGAGT
GGCAACGCGGAACAATTGAAGGATAAGTTATCTGCTTCTCTCTTGAAATGA
>PfbHLH34
ATGGCGAACAATCCAGGCGACGCCCCGTCCGACGACTTCCTCGAGCAGATTCTAGGCTTC
CAGAGCTACGCGTCCGGCGCCGAGGCCAATTTGGCGGGAAACGACGCGGTGGCGGCGCCG
TCGGCCGCGATGATGCTGCAGCTCGGCTCGAGCGACGGCTCGTCTCACCTGGGGGGCCCC
ATGGGAATCGGTCTCGGAGGCGGGTACGGCGGCGGTACGGCGGGGTTCCCGCTGGGTTTG
AGCTTGGACCAAGGGAGGGCGGGATTCAACGATGCCTCCGGGAGCGGGAGGAGGTTCTTC
CGTGATGATGTTTTCGATTCCCGCGGTGTCTCTGCTGTTAAACCGGGATTTCATGGTCAG
CCAATGACAAATACAGTTCCTGCGGCGCCTCAGCCTCCTGCAATTCGTCCGAGGGTACGA
GCTAGACGAGGCCAAGCAACTGATCCACACAGTATAGCTGAGAGGTTGAGGCGAGAAAGA
ATTGCTGAAAGAATAAGAGCATTGCAAGATTTAGTTCCCAGTGTCAACAAGACTGATAGA
GCAGCTATGCTTGATGAAATTGTGGATTATGTGAAGTTCTTGAGACTCCAAGTGAAGGTG
TTGAGCATGAGTAGATTGGGAGGAGCTGGTGCTGTGGCTCCACTTGTCACAGACATCCCG
ATATCATCTGTAGAGGAAGACGGCAGTGACGGAGGAAGAACTCAGCCCGCCTGGGAGAAG
TGGTCAAATGATGGTACAGAACGTCAGGTCGCCAAGCTCATGGAAGAAAATGTCGGTGCT
GCCATGCAGTTTCTTCAATCCAAGGCACTCTGTCTCATGCCAATATCTCTGGCCTCCGCA
ATCTACCACTCACAGCCTCCAGATACCGTCCCACTCGTGAAACCTGAGTCTAACCCCCCA
TCATAA
>PfbHLH35
ATGAATAGCCATCACCAGCAATTCGAGCAAAACGCACAGATGGGGTCGGGGCTGACCCGT
TACAGGTCCGCCCCGAGTTCATATTTCGCTAGCCTTCTGAGCAATCCAACCACCGATGAT
GGATTCATTGCAGCTGATGATTTCGAGCAGCTCTTCAATCCACGAGCTACGAGCCCCGAT
ACACAGATAATCTTCTCCCGGTTCATGAATAGCAACGACGCCGCCGTTCAAGAAAACCGG
GAGTCAAACACGGCTGCTCCGCCTCCTCAGCCACTGCTGCTGCCGAGGAAGTCAGAGGCT
GAAGAGTTTCATCAACCGCAGCAGCATCAGTTGCAGCAGAGCAATGATTATTCCAATTCT
GCAGCAGTTACGTCGCAGATGATGTATGGCAGCCACAATTCTGCCTCTGCTGCAGCTGTT
TTCGCCTCTTTCAACTCAAACTCCGCCGCCGCTCAGCCCAAGATGGAACGCGCCGGCGCA
GCCCCTTCTGGCCTCATTCGTCACAGCAGTTCGCCTGCTGGACTTTTCGCCAACATAAAC
ATTGAAAATGACTTCAAAACAATGAGAGGCGTCGGGAGCTACGGAGGGGGTAATAGTGCT
AATGCAGAAGCATCATTTTCTTCTGCAAGCAGGTTTATGAGCCAAATGGACTACTCCTCA
TCAAGGCACACTACTTCCAGGATAATGGACCCGATTTCAGAAATCGGGAGTAAAGGCATG
GGAGAAAACACAGCAGGCGATGCACAATATGATGAAGATCATGGCAATGATGTGGACTAC
ATCACAGGTTTACCCATAAACTCATGGGATGATTCTGCACTCCTCTCTGATCATTACCTC
AAAGGAGTAGCAGATAATGATCAGAAACAAGAAGGTGGAAATCAGCCTAAAACACTATTG
TCTCATCACCTAAGTCTGCCTAAAAGTTCAGGAGACTTATCAGCAATTGAGAAGCTGCTG
CAAGATTCTGTTCCTTGCAAAATCAGAGCTAAAAGGGGCTTTGCAACTCATCCTAGAAGC
ATTGCTGAAAGGGTGAGAAGAACTAAGATCAGCGAGCGAATGAGGAAGCTGCAAGAACTA
GTACCTAATATGGAGAAGCAAACGAACACCTCTGATATGTTGGATTTGGCTGTTGATTAC
ATCAAGGATCTTCAGAGACAAGTAAAGCAAACTGTTCCTGCTCTGCAAAACAACACTCGT
AGATCAAAAGGCTACCAACAGATGATCAAGGATCAAAGGCCAGTAAGGATCATCTGA
>PfbHLH36
ATGGACGGAGAAGAAGACGAAGCCATTTCATGGCCGCCGCCACGGCGCCAAAATGAAAAC
GACGCCGCTAGGGACGACGAGATGAACGCCTCTCTCTCTTCCTTCAAGTCCATGCTCGAG
ACTGATTGCTTCATCAACACGCCCAATCCATTCTACCACCCTGAATTCAGCACCCTTTTG
TTTAATCCCTTAGATTCATCTTCATCCTGCTCTCCCTCACACCCCTTTCCGCTCGACTCC
TCGCACCAGATGCCCCCATTTTTGCCGCCCAAATCTCTGCTGCCGTCTCTATTCAGCACC
AATTTCGACAATGGCTTCGATTTGAGCTGCGACCCGAGCTTCTTCCCTGCTCCGGACGCC
GCTTCCGCTCCCATTTTGATGGGTTTTAATGGGTTTAATTCCCAATTTCAACCCGGCTCT
GAGTTCCCAGCCGCCTCCCGGATGCTTCCTTTTTCCGACGATAACGGAGCTGCTTCGAAC
GCATTCAATTTCGAGGGTTTCGACGCTAGCAGGTCTAAGCTGCTGCGGCCGCTTGATGTT
CTGCCGCCGGTGGGAGCGCAGCCGACTCTCTTCCAGAAGAGGGCGGCGCTGCGGCAGAGC
TCAAGGCTGCAGAATTTGGGGACTATGAGCTCGAAGAGCGACGAGGGTTTGACTAGCGTG
GATGATACTGGGGGAATGGAGCTGGGGAGGAAGAGGAAAAGGAATTATGAGGATGAAATG
GAGGATATGGGTGCTGATATCTCCGCCATGAATTACGATTCCGATGACCCAACTGAGAAA
TTCGCCGACGGAAATGGCGACAATTCCAATGCGAACAGCAGCGTGACGGTTGGCGACCAC
AAGGGGAAGAAGAAGGGGATGCCGGCCAAGAATTTAATGGCGGAGCGGCGCCGGAGGAAG
AAGCTCAATGATAGACTTTACATGCTTAGATCTGTTGTGCCTAAAATCAGCAAGATGGAT
AGAGCTTCGATTCTTGGAGATGCAATTGATTATTTAAAGGAGCTTTTGCAACGCATAAAT
GATATTCACAATGAACTTGAAGCTACCCCAGCTGGATCTCTGATGCCTCCAACAACAACT
TTCCATCCTTTGACGCCCACGCCTCCTACTCTTCCTTATCGCGTTAAGGAAGAACTCTGT
GCAAGCTCGGCACCCAGCCCCAAAAACCAACCTGCAAGGGTCGAAGTAAGGTTGAGAGAA
GGAAGGGCTGTGAATATACACATGTTCTGTGCCCGTAGACCAGGTCTCTTGTTGTCCACT
ATGAGGGCTTTGGACAACCTTGGTCTCGACATTCAGCAAGCTGTGATAAGCTGTTTCAAC
GGCTTTGCTTTGGACGTGTTTCGAGCAGAGCAATTGAGAGAAGGTCAGGATGTGTTGCCG
GAGCAGATCAAAGCAGTGCTTCTGGATTCTGCTGGATTTCATGGTGTTATGTAG
>PfbHLH37
ATGGGTGACCATCAATTATTCCAAACCTTGAAGCAATCTTTCTCTTTAGCAGACATGGAT
TCCGACATGGAATTCATCAACACTTATTCTGGGGCCATCGAATTCCCATTTGATGAAACC
TTAAACTTCCAGAATTCAATCAACTCCAATATAATTTTACCTCAATCAAATCTCCATGGG
TTGTTTGTGAATGGTTATCATCAAACTACTCCCATTCAGCCGATCACCTCCGCCGACGAC
AAGCAAAGGAAAAGGAAAGCAATGGATATGATGAGCAGCAGCAGCAGCACCACTTGTTCA
CATTCAGTTTCTGATCATAGTGGGACTCCAAAGCCGAATCGTGGTGGTGGAAGAGGAAGA
GGAAAAAAAGGCATGAAAGTCGAAAAGAAGGAAGAGGAGAAGCCACGTGAAGTGATTCAT
GTGAGAGCCAAGAGAGGCCAAGCCACAGATAGTCACAGTTTAGCTGAACGAGTTAGAAGA
GGAAAAATTAATGAGAGATTAAGGTGTTTGCAAGATATCGTTCCTGGATGCTACAAGACG
ATGGGCATGGCAGTAATGTTGGACGAGATCATCAACTACGTGCAGTCGTTGCAAAATCAA
GTAGAGTTTCTTTCGATGAAGCTCACAGCAGCTAGCACATTTCACGACTTCAACGAAGAA
GACACAGATTCAATGGAGGCAATGCAGAGAGCAAATGCAATATTTGAAGCAATGAAGGGT
GAGAATGTAGCAAATCAGGTGCAGGGACTCCCTCTTGCTCAGTTTTCACAACTAGGCCAC
AATTGGGGCTATTCAGCTGCCACACACCTACCAGATAATAATATATGA
>PfbHLH38
ATGGAAGAGAGGGGTGGAGAAGAAGAAACTGCAGGGATAATCCCATTCCAAGATTTCGAG
ATGGCATATTTTGACGAGTTTATGAATTTGAATGCAGCAGCAGCTGATGATGATGATCAA
ATTCTCAACCTCGCTTCTCAAATATTCGACGATTTCGATAATATCAACGACGACGTCGCA
TTGATGAACCTTGAGGTTCACAACGAGGACGTCGTACGAGGAGAGATGGAGGAGGAGGAG
TCGACATCGGAGAAGAAGAGCAGAAAGAGTGATAGATCAACGACTTTGATGTCGGAGAGA
GGGCGGCGACGGCGAATGAAGGAAAAGCTCTACGCTTTGCGCTCCTTGGTTCCTAATATT
ACTAAGATGGATAAAGCTTCCATAGTTGGAGACGCAGTTCTGTATGTGCAAGAATTGCAG
AAGCAGGCTAAGAAGCTCAAATCTGAGATTGCTGGCCTTGAGTCATCATTCACACGAGTA
GATAAAAATAAGCTCAAATTCAAGAAAATGAATCCTTCCAGTTTCTATCCTACAATGAAG
AAGATTTTGAAGATGGATGTGTTTCAAGTTGAGGAACGAGGATTTTACGCGCGAGTAGTG
TCGAAGAGAGAGAGAGGAGTTGCTGTGTCCCTCTACAAATCCCTTGATTCCCTCAAAACA
CAATTCCACGTTAAAAGCTCAAATCTGGCCTCTCATGCTGAAAGTTATGTATTGACGTTC
ACTTTGCATATTGCGGAAGAGGTGGAAATGGACTTGCCTAGTCTGAAGATGTGTATTGGA
AGAGCTTTTCTTGGTCAAGGATTTGATTTTGAAACATCATCGTATGCATAA
>PfbHLH39
ATGGCTGATCATCATCAACAAATATTCTTAGCTGCAACTGCAAGCATGGAGAATAACTGC
AAACAGTCCATCTCTTTAGCAGATATTGATCCAAATATTGATCAGTTCATAGCCCATTTT
TCTGCAATAAATCCAATTTACCAACACCCTAACCTTCCCCACCTTCACAATCAATACCTT
CCCGAATCGTCCGGTTACTCGGAAAATTTCCCGGCCGGATCATCATTCCATCATGATAAC
TCTACTCTTCTTCTGCCTCCTCACATTCTCTCTCATGATCATGCAGAGAGAGAAAGGAAG
AGGAAAGCAATGGATACACATAATAATACTTCAGCTAATTCTTCTCCTCAAGTTTCTGAT
AATGCAACTATAAGCAAGAATAGTGTAGGGAAAGGGAAGAAAGTGAAATGCAAAGAGGCA
AAGACAGAGGATGTTGTTCATGTTAGAGCCAAGAGAGGCCAAGCTACTGATAGTCACAGT
TTAGCTGAAAGAGTAAGAAGAGAGAAAATTAATGAGAGGTTAAGATGCTTGCAAGACATT
GTACCAGGATGCTACAAGACCATGGGAATGGCGGTAATGTTGGATGAGATCATAAATTAT
GTGCAGTCATTGCAAAATCAATTTCTTTCGATGAAGCTCACGGCAGCGAGTACGTTTTAC
GACTTCAACTCTGAGGCTGATGCAATGGAGACGATGCAGAGAGAGAAAGCATTTGAAGCA
TCAAAGATACAAAATGGAGTTCCTACAGCTCAGTTTACTCCATTAGGGTTCAATTTTGAA
AATTCATGTGCTCAATTTCCACAAAACAGATCATGA
>PfbHLH40
ATGGACGGAGAAGAAGACGAAGCCATTTCATGGCCGCCGCCACGGCGCCAAAATGAAAAC
GACGCCGCTAGGGACGACGAGATGAACGCCTCTCTCTCTTCCTTCAAGTCCATGCTCGAG
ACTGATTGCTTCATCAACACGCCTAATCCATTCTACCACCCTGAATTCAGCACCCTTTTG
TTTAATCCCTTAGACTCATCTTCATCCTGCTCTCCCTCACACCCTTTTCCGCTCGACCCC
TCGCACCAGATGCCCTCATTTTTGCCGCCCAAATCTCTGCTGCCGTCTCTATTCAGCACC
AATTTTGACAATGGCTTCGATTTGAGCTGCGACCCGAGCTTCTTCCCTGCTCCGGACGCC
GCTTCCGCTCCCATTTTGATGGGTTTTAATGGGTTTAATTCCCAATTTCAACCCGGCTCT
GAGTTCCCAGCCGCCTCCCGGATGCTTCCTTTTTCCGACGATAACGGAGCTGCTTCGAAC
GCATTCAATTTCGAGGGTTTCGACGCTAGCAGGTCTAAGCTGCTGCGGCCGCTTGATGTT
CTGCCGCCGGTGGGAGCGCAGCCGACTCTCTTCCAGAAGAGGGCGGCGCTGCGGCAGAGC
TCGAGGCTGCAGAATTTGGGGACTATGAGCTCGAAGAGCGACGAGGGTTTGACTAGCGTG
GATGATACTGGGGGAATGGAGCTGGGGAGGAAGAGGAAGAGGAATTATGAGGATGAAATG
GAGGATATGGGTGCTGATATCTCCGCCATGAATTACGATTCCGATGACCCAACTGAGAAA
TTCGCCGACGGAAATGGCGATAATTCCAATGCGAACAGCAGCGTCACGGTTGGCGACCAC
AAGGGGAAGAAGAAGGGGATGCCGGCCAAGAATTTAATGGCGGAGCGCCGCCGGAGGAAG
AAGCTCAATGATAGACTTTACATGCTTAGATCTGTTGTGCCTAAAATCAGCAAGATGGAT
AGAGCTTCGATTCTTGGAGATGCAATTGATTATTTAAAGGAGCTTTTGCAACGCATAAAT
GATCTTCACAATGAACTTGAAGCTACCCCAGCTGGATCTCTGATGCCTCCAACAACAACT
TTCCATCCTTTGACGCCCACGCCTCCTACTCTTCCTTATCGCGTTAAGGAAGAACTCTGT
GCAAGCTCGGCACCCAGCCCCAAAAACCAACCTGCAAGGGTCGAAGTAAGGTTGAGAGAA
GGAAGGGCTGTGAATATACACATGTTCTGTGCCCGTAGACCAGGTCTCTTGTTGTCCACT
ATGAGGGCTTTGGACAACCTTGGTCTGGACATTCAGCAAGCTGTGATAAGCTGTTTCAAC
GGCTTTGCTTTGGATGTGTTTCGAGCAGAGCAATTGAGAGAAGGTCAGGATGTGTTGCCG
GAGCAGATCAAAGCAGTGCTTCTGGATTCTGCTGGATTTCATGGTGTTATGTAG
>PfbHLH41
ATGAATAGCCATCACCAGCAATTCGAGCAAAACACGCAGATGGGGTCGGGGCTGACCCGT
TACAGGTCCGCCCCGAGTTCATATTTCGCTAGCCTTCTGAGCAATCCAACAACCGATGAT
GGATTCATTGCAGCTGATGATTTCGAGCAGCTCTTCAATCCACGAGCTACGAGCCCCGAT
ACACAGATAATCTTCTCCCGGTTCATGAATAGCAACGACGCCGCCGTTCAAGAAAACCGG
GAGTCAAACACGGCTGCTCCGCCTCCTCAGCCACTGCTGCTGCCGAGGAAGTCAGAGGCT
GAAGAGTTTCATCAACCGCAGCAGCATCAGTTGCAGCAGAGCAATGATTATTCCAATTCT
GCAGCAGTTACGTCGCAGATGATGTATGGCAGCCACAATTCTGCCTCTGCTGCAGCTGTT
TTCGCCTCTTTCAACTCAAACTGCGCCGCTGCTCAGCCCAAGATGGAACGCGCCGGCGCA
GCCCCTTCTGGCCTCATTCGTCACAGCAGTTCGCCTGCTGGACTTTTCGCCAACATAAAC
ATTGAAAATGACTTCAAAACAATGAGAGGCGTCGGGAGCTACGGAGGGGGTAATAGTGCT
AATGCAGAAGCATCATTTTCTTCTGCAAGCAGGTTTATGAGCCAAATGGACTATTCCTCA
TCAAGGCACACTACTTCCAGGATAATGGACCCGATTTCAGAAATCGGGAGTAAAGGCATG
GGAGAAAATACAGCAGGCGATGCACAATATGATGAAGATCATGGCAATGTGGACTACATC
ACAGGTTTACCCATAAACTCGTGGGATGATTCTGCACTCCTCTCTGATCATTACCTCAAA
GGAGTAGCAGATAATGATCAGAAACACGAAGGTGGAAATCAGCCTAAAACACTATTGTCT
CATCACCTAAGTCTGCCTAAAAGTTCAGGAGACTTATCAGCAATTGAGAAGCTGCTGCAA
GATTCTGTTCCTTGCAAGATCAGAGCTAAAAGGGGCTTTGCAACTCATCCTAGAAGCATT
GCTGAAAGGGTGAGAAGAACTAAGATCAGCGAGCGAATGAGGAAGCTGCAAGAGCTAGTA
CCTAATATGGAGAAGCAAACGAACACCTCTGATATGTTGGATTTGGCTGTTGATTACATC
AAGGATCTTCAGAGACAAGTAAAGCAAACTGTTCCTGCTCTGCAAAACAACACTCGTAGA
TCGAAAGGCTACCAGCAGATGATCAAGGATCAAAGGCCAGTAAGGATCATCTGA
>PfbHLH42
ATGGCGAACAATCCAGGCGACGCCCCGTCCGACGACTTCCTCGAGCAGATTCTAGGTTTC
CAGAGCTACGCGTCCGGCGCCGAGGCCAATTTGGCGGGAAACGACGCGGCGGCGGCGCCG
TCTGCCGCGATGATGCTGCAGCTCGGTTCGAGCGACGGCTCGTCTCACCTGGGGGGCCCC
ATGGGAGTCGGTCTCGGCGGCGGGTACGGCGGCGGTACGGCGGGGTTCCCGCTGGGTTTG
AGCTTGGACCAAGGGAGGGCGGGATTCAGCGATGCCTCCGGGAGCGGGAGGAGGTTCTTC
CGTGATGATGTTTTCGATTCCCGCGGTGTCTCTGCTGTTAAACCGGGATTTCATGGTCAG
CCAATGACAAATACAGTTCCTGTGGCGCCTCAGCCTCCTGCAATTCGTCCGAGGGTACGA
GCTAGACGAGGCCAAGCAACTGATCCACACAGTATAGCTGAGAGGTTGAGGCGAGAAAGA
ATTGCTGAAAGAATAAGAGCATTGCAAGATTTAGTTCCCAGTGTCAACAAGACTGATAGA
GCAGCTATGCTTGATGAAATTGTCGATTATGTGAAGTTCTTGAGACTCCAAGTGAAGGTG
TTGAGCATGAGTAGATTGGGAGGAGCTGGTGCTGTGGCTCCACTTGTCACAGACATCCCG
ATATCATCTGTAGAGGAAGACGGCAGTGACGGAGGAAGAACTCAGCCCGCCTGGGAGAAG
TGGTCAAATGATGGTACAGAACGTCAGGTCGCCAAGCTCATGGAAGAAAATGTCGGTGCT
GCCATGCAGTTTCTTCAATCCAAGGCACTCTGTCTCATGCCAATATCTCTGGCCTCCGCA
ATCTACCACTCACAGCCTCCAGATACCGTCCCACTCGTGAAACCTGAGTCTAACCCCCCA
TCATAA
>PfbHLH43
ATGGGGAAGAACGTGTGGTTGAATGAAGAGGAGAATGTTGTTGTGGAAAGTGTATTAGGC
AGTGAAGCGACTGAATATTTTGAATGGTCCACTTCGAATAATGTGTTGTCAGAGTTCTCT
GCCTCAAGTGGGGATCTTGGAGTGCAGGAGGCATTGTGCAAGATTGTTGAAGGATCTGAG
TGGACGTACGCCATTTACTGGCACGTTTCGAAATCAAAATCGGGTAGATCAGCATTGATA
TGGGGTGATGGACATTGTCAAGAATCGAAAGAAGGTGAGGATGACGGGAAACGGATGGAA
GGAGATAGAAGGAAATGGGTGCTTCAAAAGCTTCATGCTTGTTTTGGGGGATTAGAAGAT
AATAATATTGCTGCCAAGTTGGATCGAGTTTCAGATGTGGAAATGTTTTATCTCACTTCG
ATGTTTTTTGCATTCCCTTTCGACAAGCCTTCTGTTCCTTCCCAGTCATTCAATTCTGAT
AGATCTATCTGGGTATCCAATGTAGACAGCTGTCTTGAACGATATCAGTCGAGAGCATAT
TTAGCCAAGTTAGCACAGTTTGAAACCGTGGTGTTTGTTCCAACAAAGTCAGGGGTCGTT
GAACTTGCTTCCAGAAAGTCTATACCCGAAAACAAAAGCATCATTAAGTCAGCAAAGTCT
ATAGTGGTAGCCTTCAACTCAACACAGGCGAAAGCTGTTCCGAAATTCTTTGGGAAAGAC
CTTAGTCTTGGAGGTTCAAGATCAGGTACTATAAATATTAGCTTTTCGCCGAAACTGGAA
GATGATTCTGGGTTTTCTTCAGAGTCATTTGATTTACAAGCAATAAGTAGTAAACATGGT
TATGCAAATTCCTCAAATGGGCATCGAAGTGATGATGGCGACGCTAAAGTATTTTCACAC
ATGAACCATGCAGTAGCTGGGGGACTGGACTCACAATCAATTATTTCTGGTATGGAGCTA
GGTAAAGAAGATTGCCTTCTTCTTTCTGACGATCAAAGACCTAGAAAAAGGGGCCGGAAG
CCTGCAAATGGGAGGGAGGAGCCGTTGAATCACGTGGAAGCAGAGAGACAGAGACGAGAG
AAGCTTAATCAACGCTTTTATGCATTGAGAGCGGTAGTTCCTAATATCTCAAAGATGGAC
AAAGCATCACTTCTTGGTGATGCCATTGCCTATATCACAGATCTTCAGGCGAAGATAAGG
GACATGGAAGCAGAGAAAGGGATAGTGAATAATAAGCAACAGCAGAATACTATTCCAGAA
TTTGAGTTTCATGAAAGGCTTGAAGATGCCGTTCTACGAGTAAGTTACCCTCTGGACACT
CACCCTGTATCCGAAGTTGTAAAGGCGTTGAGAGAGCAGCAGATGATGGCACAAGAATCC
TCTATCTCTATCACCGACAGTGGTGAAGTTGTTCATACATTCTCCATTCAACCAGGGAGT
GGCAACGCAGAACAATTGAAGGATAAGTTATCTGCTGCTCTCTTGAAATGA
>PfbHLH44
ATGGGTGATGAAGTTGAGTATGAGAGCTTATTGTGGAACGATGAGCAATCATGGGCGTTT
CCGATTCTACCGGTGGAAGAAAATGGCGGCAGGATGTTGATTGACAGCGGCAAGATATTG
ATGAACATGATAGGCGTTTCTGACGGACAGGCGGAGAGGCTGAATGAGGAAGCGCCGCCA
CCTGCGCCAAAGGGGAAGAAGAGGACCTCCGGCAAGCGTCCGGCCGGTGGTGTTCAGGTG
AATGAAGGAAAGCGCGGCGGCGGCGAATCTGATGATCATGAGCTGCATATATGGACGGAG
AGAGAGAGGAGGAAGAAGATGAGGAATATGTTTTCCAGCCTCCATGCTTTGATCCCCCAC
CTCCATCCCAGGGCAGACAAATCCACCATAGTTGATGAAGGAGTGGCCTACATAAAAAAG
CTGCAGCTGAGGCTTGAAAATCTGGAAAAGCTCAAGGAAAAGGTAATTAATGGTGAAAAT
GGGTGTGATGAGCTTCGAATCCAATCCCAATCGAGAGAGGCATTTCTGGCGGAGCAAGGA
TCGAGAAGCAAACAACCACCTCCTGGCCCCAACGCCGCCGCCTATTGTTTCAAAACATGG
AGTTCACCAAATGTAGTCCTCAATGTTTGTGGGAATGATGCCCATATCAACGTTGTTTGC
AGCGCTAAAAAGCCCGGGATCCTCACTGCTCTTCTCTTTCTCATGGATAACTATAAGCTC
GACTTGGTTTCCGCTCAAGTCTCCTCCGATACCACCACGCGCATGTACATGATTCATGCC
CGTGTTAATGGAGGTTCGCCGGTTGTTGTGGAAGAAACGTACAAGCAAGCTGCAGCAGAG
CTAATGCTTTGGGTTGATTCCTAA
>PfbHLH45
ATGGATCAACTCAATACCAACTCTCTCTTTCAGCCGGTGCAGAACTCCAGCAGCTTTCAC
CCTGCGCCCGATGCGTGCGTGCCGCCCACACGCCTGGTTCCCGATTGTAGAGTGGAAGCA
GAAACAAAGGACACTGTAACTGCCCGGAAAGTTCAAAAGGCTGATCGTGAGAAGTTAAGG
AGGGATCGTCTCAATGAACAATTCACAGAGTTGGGGAATGCCCTTGATCCAGATAGGCCT
AAAAATGACAAAGCCTCTATTCTTTCTGATACGGTTCAAATGCTTAAGGATTTGACCGCT
CAAGTTGAAAGACTAAAATCTGAGTATGCTGCACTATCCGAGGAATCACGTGAGCTGACC
CAGGAGAAGAATGATCTCAGGGAAGAAAAGGCATCTCTTAAATCTGATATTGAGAACCTA
AATGGTCAGTACCTACAGAGAGTGAGGGCCATGTATCCGTGGGGTGGAATGGATCATTCT
GTTGTAATGCATCCATCATCCTATCCATTTCCAATGCCAGTCCCTGTACCAACTGGACCA
ATCCCCATGCATCCATCCTTGCAACCTTACCCTTTCTACGGGAACCAAAATCCTGCAGTT
GTTCCAAATCCTTGTTCTACTTATGTTCCTTATATGACCCATAATCCAATGATTGAACAA
CAATCAACACAACACGTCTCTCAAGTCATGCAGCAAGGTGCGAGGTCTCATGCTTCGAGC
AAACAAGACCCCAGAAATAAATCATCAGATGTGGAGAGTAGAATAGAGAAAAGTGACGAT
TCAAATGACATTACAACAGACCTAGAGCTTAAAACACCTGGATCTACGTCCGAACAGGAT
TCCTCCTTGAAGCAAAGGAAAGCAAAAAGAGTTGCGAGGAAGGAAACGACGAGCTTTACA
GATGGAAGTTCTTCTAGTGGATGTTCATCGTCTCACAGCATGCAGGCTATCTCATCTAAC
AGTATTATTGGAGGCAAAAAAACAGACGACTGA
>PfbHLH46
ATGAGGAAAGAATTTGGTATGGCGAGTATTGGGTGGAATGAGGAAGATAGGGCTATGGCG
TCTGCGGTTTTGGGGACGAAGGCTTTTGATTACTTGATCTCAAACTCGGTGTCTGCTGAA
TGCTCATTGATGGCGATGGCTAATGATGAGAATTTTCAGAATAAGCTTTCAGATCTCGTA
GAGCATCCAAATTCTGCCAATTTTTGTTGGAATTATGCGATTTTTTGGCAACTTTCGAGG
TCTAAGACTGGAGACTTAGTGTTGGGGTGGGGGGATGGGTGTTGTCGAGAGCCTCGTGAA
AATGAGGACTCCGAGGTTACCCGATTTCTCAAGATTCGACTTGAGGATGAGTGTCAGCAA
AGAATGAGAAAGAGGGTTCTGCAGAAGCTGCATATCTTGTTTGGGGGAAGTGAAGAGGAG
AGTTATGCTTTTGGATTGGATAAGGTTACTGATGCTGAAATGTTTTTCCTGGCATCGATG
TATTTTTCTTTTGCTAGGGGAGAAGGGGGTCCTGGTAGATGTTTTGGTTCCGGTGAGCAT
GTCTGGTTAACTGATGCACTGAAGTCTCCTGTTGATTACTGTGCTCGGTCGTTCCTTGCA
AAGTCAGCTGGCATGCAGACAATTGTCTTGATTCCAACTGATATTGGTGTGGTTGAATTG
GGTTCCATCAGATGCATCCCAGAAAGTTTGGAGCTCTTGAAGGTGATTAGATCATCTTTC
TCTTCAATGTCCGCGGTCCTCAGGTCCAAGAAACCAGTGGCTGTGACTGCAGTAAAAGAC
AAAAGAAAAGGGGATGCCCCAATTTCTACTTTAGTAACTGGTAAACATGCAGCAGATGTA
GTTCCCAAGATTTTCGGGCAAGATTTGTATTCTAATCGTGTGGAAAAAAGTGATGTTGGC
AAAGTTGAACACAGGACGTCGGATGCCAATGCAATTGGCAATAGGCTGCCATTCTCCAAC
TCTCAGAATGGTTTCCATGCCATGGTGTGGAGACAGTACGGGAATGTTATGCCAGCAAAC
CCGGTAGAGATATATAATCCTACGAGACCAGCAAAACATCTTCATGACACGGTCAATGGG
GCAAGGGAAGGCCAGCAGCGAAAACCAGCACAAATGCAGATTGACTTTACTGGAGCGACT
GCACGACCTATTAATTCCAGACCACGTAGTGCAGAGTCCGAGCACTCTGATGTTGAGGTT
TCATGCAAAGAAGAGTGCATGGTTCCATCAGAAGACAACAGGCCTAGGAAGCGTGGGCGA
AAACCTGCCAATGGAAGGGAGGAGCCCCTCAATCATGTAGAGGCAGAAAGGCAGCGGCGA
GAAAAGCTGAACCAGCGTTTTTATGCACTGAGAGCGGTCGTTCCAAATATTTCCAAGATG
GACAAAGCTTCCCTCTTGGGAGATGCTATTGCTTACATAACCGAGCTTCAGAAGAAGCTC
AAGGACTTGGAATCTGAGAGGGAAAGGCTAGTGAGAGAAGCATCAGTTTCGGAAACTAAG
CCAAATACAGAAATGCAAGCCTGCATTCCGAGCATTGACATCCAAGCTGGCCGGGATGAC
ATCACTTTGAAGGTAAGCTGCCGACTGGATGCTCACCCCATATCAAGGTTCATTCGAGCA
ATCAAGGATGCTCAGGCAACGATAGTTGATGCAAAATTCGCATCCGGGAGTGAGAAAGTG
TTTCACACGTTCGTAGTGAAATCAGATGCACCGGAACGGCTAACTAAGGAGAAGCTGCTA
GAAGCAATTTCCCATGATTCGAACTCGCAGCAGCAGCAGCAGTCCTCATCTGTTGGGTAA
>PfbHLH47
ATGGCCGACGCCGGCTACCCCGCCGCCCCCGATTTGCTCAACATGTTCCCTCTGCCGTCG
TCGCTGCTTCCCAATTCCTCCATCTCCTTCTCCAACTCCCCTCACAAATCGCCGGCTTTC
TTGACTTCTTCCCTCGGGCTGCTGGGGGACGTCAACCATGACGGCGGCGCCGCCGCCTAC
GACCCTTTGCTGCCGCTGAACCTCCCCCCACAGCCCCCTCTGTTGAGGGAGCTCTTCCAC
TCTCTGCCGCATGGGGGTGGTGGGATTTACACAAGAAATGGGAACTTGTTCACCAATGGA
GTTGATGAGAGAGAAGGAAATGTAGGGCTGTATCAAAACGGTGATGGCGTTTTTGAATTC
ACCGCCGCAGACATAGGTAAAAATCGAGATGGAATTAAAGACACCAAACATTTTGCTACT
GAGAGGCATAGGAGAGTTCTCTTGAACGACAAATATCAAGCTTTGAGAGCATTGGTTCCT
AGCCCTACTAAGAATGATAGAGCGTCAATAGTGGGCGACGCCATTAACTACATCAACGAG
CTGAAGAGGACTGTGACTGAGCTGAAAGTTCTAGTGGAGAAGAAGAGGTGTGCTAGAGAG
AGACTGAAAAGGCCTAAGCAGGAAGAAAATGCTACGGTGGAAGGCATCGAATCGAAATGC
GTCGGCGACATGGATCCTTACAATGGCTCCTCTCACCTGTGCTCATGGTTGCATAGGAAA
TCGAAGAACACCGAGGTTGATGTTCGGATCATTGACGACGAGGTCACGGTGAAGCTAGTT
CAGCAGAAGAGGATCAATTGCTTGCTGTTTGTGTCCAAGGTTCTTGATGACCTCCAGCTT
GATCTCCATCATGTTGCTGGAGGGGTTATTGGTGATTACTATAGCTATCTTTTCAACTCC
AAGATTTGTGAGGGCTCGACTGTGTATGCGAGTGCAGTGGCTAACAAGGTTATTGAAGTT
GTGGACAAACAGTGTGCTGCATTTCCACCAACAACTACATATTAG
>PfbHLH48
ATGTCAAGGGACTTTCCTCACTCCAATCCCACTAACCAGAGCAATTTCAAGCACTTTTCA
GCTGAAGGAGAGTTCTTGAAGAGCAGAGAATTCATGGGCTCGGATTTCTTCAACAATAAT
CACCATCATCAACAGCAGCAGCAGAGCTCCGGATTAGCTCGATATCGATCGGCCCCTAGC
TCGTTCCTCGCGGCCCTTTTGGATTCCAACACAGAAAACAGCAGCAGCGGCGATGAATCC
GACGCTTTCTTCTCGGCGTTGATGGACGCGCCGCCGCGCGATCTGAATCCGAAGAGTAGT
GATAATACTGATCAGATTTCATGTAGTAGTATGAAGCGGGAAGATGGGATTGAGGCGGAG
CCCCGACCCGGGCAGAACGGGTACCCGAATGGGCAAATGGGCGGGTATGAGGGTGCGGTT
GCCGGATCTTACTCGGTGGGGATGGAGGAGCATCATGTTAATGTGAGGTTGAGAGATGGA
AATGGGAATAATAGGTCCAATCTTCTCAGGCAAAGCAGCTCTCCTGCTGGATTCTTCAAT
GGATATGGTGTAATTGGAGAGGTAGGAGACTATAGAGTCCACAATCATGCAGAAGATTCT
TCAGCTGGTGGTTTGAGCAGTTCCATGAACATGTCATCAGCTCCATCTTCAAGCTCGAGA
TTCATGCCTAGCATACCCGAGAGTGGAAATGAGAACGAAAACATAGGCACCACGACTAGC
CCTGAAAATGGTCGATTGAGAAATGGAGATGGTGTCAATGGCAGGGACTACGAGGCTGCC
TTCCAGCATGATTCGTGGAACGAATCTACTTTCAACAATTTGAAGAGAAACCGAGATGGT
GATTTGAAGATGTTTTCCAATTTCAATGGATTGGAAAATCAGAATGGAGAAACGAGAAAG
AAATCCTCTGGTTTAGTATCGCATTTCAGCTTGCCAAAGACTTCGACTGAGATAGCTGCA
GTTGAAAACTTCCTACAGTTCCAACAAGAGACCACAGTTCCTTGCCAAGTTCGTGCAAAA
CGAGGCTTTGCCACTCATCCTCGAAGCATTGCAGAAAGGATGAGACGAACTCGGATTAGT
AAGAACATGAAGAAGCTGCAGGATCTTTTCCCGAATATGGATAAGCAAACGAACACTGCA
GATATGTTAGACTTGGCAGTTGAGTATATTAAAGACCTGCAGAAAGAAATGCAGACGCTC
AAGGACGCGACAGCAAGGTGTGTATGTTCAAGTAAACCTCAACAAACAAGTCCTACCTCG
TAG
>PfbHLH49
ATGAGTGGGAGAGGTAAAGGGCAATCGGGAAATCAAGAATCTGAAGAAGAGGAATTAAAG
AGATTGTTTCTGGGAATCATGGAGGGATATAATGATGCTGCAATCCCATCACTATCGTAT
TTCTCTCCTCCAGAAATTCCCAGTTATGAAGAAAACACCCCCAAATCAAGAAAAAGGCAG
AGAAATGAATCTGAAACATCGATTAATGAACGCAGGAGAAGGGACCAAATGAATGAGAAT
TACTCTCTTCTTCAATCAATGGTGCCTTCGCTTGATTTTAAGCCCAGTAAAGAAAGGATT
GTAAGCGACACGGTGAAGTACATAAAACACCTTCAAGAAGAGGCAGAAAGGTTGGAAGGT
CTGATGAAATTCCAGAGGAAGGTTCAAAAGGTGGAAAGGCCTCTTTTTGCACAATGTACA
AATCACAACTCTGTGAATGTGACAGTCTCCGATTCTGCTACATTTCTTGCTGTTCAACTG
CCCTTTAGACGTGGCTCAGTGCTCGATATACTGAAGGTTCTCGAGAAGCATCAAGCTGAA
GTTATGGATGCAAGATTCGATGTTAATGACGAGAAGGTGTTGACATTCACAGCCACTGTG
AGGCTTGGAAGTGGTGGAGCCAGTGCCATTGACAAGTTGAGGCAAGACCTACTAACTTCA
TTAGCTTTACCATACTGA
>PfbHLH50
ATGTCTCACATCGCAGTGGAGAGAAACCGCCGCAGACAGATGAACGATCACCTCAAAGTT
CTACGTTCCTTGACCCCATGTTTCTACATCAAACGGGGTGATCAAGCCTCGATTATAGGT
GGTGTGATCGAGTTCATCAAGGAGCTGCATCAAGTTGTGCAGTCGTTGGAGGCGAAGAAA
CGTCGGAAGAGTTTGAGCCCTAGCCCGGGACCTAGTCCGAGGCAGATTCAAACCCCGTTT
GCTATGATTCATGACAATAATATTAATTTGAAGGAGGTGGAGCTGGGTGCTGCTTGCTGC
AACTCTCCTATTGCTGATGTTGAGGCCAAGATTTCGGGCTCCAACGTCCTTCTCAAAACT
ATGTCGAGGCGAATTCCTGGACAAATCGTCAGGATTATTGGGGTTTTGGAGAGGCTTTCC
TTTGATATTCTTCACTTGAACATTAGTAGCATGGAGGATACTGTTCTTTACTCCTTTGTC
ATCAAGATAGGGTTGGAGTGCCAAGTGAGTGTGGAGGAGCTAGCCCTTGAAGTTCAGCAG
AGTTTCTGCAGTAAGGAACATGCATGCACAAATTAA
>PfbHLH51
ATGGACGACGAATTCTTGGTACTACAAGAATGTTCAGAGATAATGTCATGGCTGGAAGAA
ATTGAAACTCCTGATCTGCAGCCAATTAGGGAAACTGCTTTTGAGAGATACACGATGAGG
CTTCCCCTTCAACGCCATGCATGCAATAGTAATAGTAATAGTAATCCAAATGCAAACAAG
AGAATGATAGAGTTCTTGAGGAATAATCCAATAATCGAGACAACGACGACGACGACACAA
CAAGCGAGAAAGAGGAGCATGAAGCACATGATGATGGAGAGGATGAGAAGGAAGAAGCAC
AGCCAAATTTATCTGGCCTTGCATCACTTGCTGCCGCAAGGAACCAAGAGCGATAAGAAG
TCGATACTTGAAACGGCGGTGAAGGAGGTGGAGGAGCTGCGACGGCGCCATGACGAATTG
AGGAGGCGAAATGAGGAGATAATGGAGATGATTTATAATTATGAAGCATTTGAAAAAGAA
AAATGTGAACTGGATTTAAAAGTGGAGAATCCTGGTTGTGCAGTAGATTCAATGTTGGAG
GTTCTGAGATGTTTGAAGAATGTTGGTTGTTTAACAACATCAATACAATCAACCTTCTTC
CACCATCACTTTGCTGCAACACTCCACTTTCAAACCACATGCTGGATGAGAATGAGAGCA
GCAGAAGTTGAAAAGGCTGTTCAGAGAAGTTTGTTGAACGCGGAGATTAATTTTCGACAA
GCCCACTAA
>PfbHLH52
ATGCATAACTATCACGTCGATTCGTTCAGTGAGAACTGCTGGTGCGATTTAATCGATTAC
AGCAGCCTCTTGGACGACGGCGCACCACCACCCGATTTCTTTGAGCCACCGCCGGAAAAT
GTTGGTAATGGTATGTCAATCGATATCTCACTCATTGAAATTACAGCGGGAGTAATTAAA
TGTGAAGAAAAAGGATCCCCGAGAAAGAGGGGGCGCTCTGATATACCCGGTGGAACAAAA
GCATGTCGTGAGAGAGAACGAAGAGGAAAATTGAATGACAGATTCTTAGAACTCTCTGCC
ATTTTGGAACCTGGAAGATCGGTGAAAACCGAAAAACAAGCCATACTTGGTGATGCCATC
AGACTCATAAACCAGCTAAAAGCTGAATCTAAGGAGTACACAGAAATAAACAAAAGGCTT
ATGGAAGAGATACAAACTTTGAAGGTTGAGAAGAATGAGCTTCGTGAAGAGAAACTGAAG
CTAAAGACAGATAAATACATGATAGAGCAGCAGTTGAAAACCATGAATATTCCTCCTATG
TATGGCGCTGAAGTCAACAAGGTTCCGATGCTTCCCAGCTACGGATTTGTTCCAATGTGG
CAGTATTTACCACCATCTATCCGAGATACTTCTCAAGATGATAAGCTCAGGCCTCCTGCT
GCTTGA
>PfbHLH53
ATGTCGAGCAGAAGATCTCGTTCGAGGCAGTCAGGAGCTTCGAGGATTAGCGACGAACAG
ATCGTCGATCTCGTATCCAGATTGCAACAACTCATCCCTGAGATCCGCAACAGACGTTCC
GACAAGGTATCTGCTTCAAAGGTGCTGCAGGAGACGTGCAACTACATAAGGAGCTTGCAC
AGAGAGGTGGACGATCTGAGCGATCGATTATCGGAGCTTTTGGAATCGACGGACAGCAAC
AGTGCTCAAGCAGCCATCATTAGGAGCTTGTTAATGTGA
>PfbHLH54
ATGGATCCACAAGGGGCGGCCATGATGAATGACGGCGGAGTTTATAACTTCGCTGAGATC
TGGCCGGGGTTTCAGATGAATGCGGCGGCGGGGTCGTACGGATTGGGCTTGGATCCGATG
GTGATGGACCAGAGATCGAATCATAGTCCTCCCAATCACAATTCGAGAAAGCGCCGCGAT
GATGATGACTGTGTCAAGGGAGGAGCTTCCACTAGCAATAGCAATGGCAACAGCAATAAT
AATAATAATAATAATAACAATAATATTAATAGTGACATTATGAGTGAAGGTGAGAATAAG
AGGTTGAAGGGGGTTGGATCCAACGGTAATCGTGAAAATAAAACAGAAGGGGAAGGGAAC
TCTACTAAGGCGGCTGAATCACCTGCAAAACCTGCTGAACCCTCAAAGCAAGACTACATC
CACGTACGAGCAAGAAGAGGTCAAGCTACTGATAGTCACAGTTTAGCTGAAAGGGCTAGG
AGAGAAAAGATTAGTGAGAGGATGAGAATTCTTCAAGATTTAGTTCCTGGTTGTAATAAA
GTTATAGGCAAAGCACTAGTGCTCGATGAGATTATAAACTATATCCAATCATTACAACGC
CAAGTTGAGTTTCTGTCAATGAAGCTTGAAGCAGTGAATACAAGAGTTGGCATTGATGGA
TACCCTTCAAAAGATTTCTCGCAGCAAACATTTGATAGTTCTGGCATGCCATATGTTTCT
CAAAGTACTAGAGAATACGGTCGGGGTTCTTCACCAGAATGGCTACACATGCAGATTGGT
GGTGGTTTTGAACGTTCATCATGA
>PfbHLH55
ATGGACGACGACGATTCGATTCCGACGCCTTCCACTTTCTCTAGGCCGAAAAAGCCTACG
ACAGGTGAAGAGGAAATCATGGAGCTGCTATGGCAGAACGGTCAAGTAGTGGTGCAGAGC
CAGAACCAGAGACCGTCGAAGAAGAGCGCCTTCGGCGGCGGCGAGGTGGTGCTTCCGTCG
GAGAGGGAGATCCGATCCACGGCAGAGGAGCAGCAGCACCACCACCATTTGTTTATGCAG
GAGGATGAGATGTCGTCTTGGCTTCAATACCCACTCGATGATTCCTCCTTCGATCGCGAT
TTCTACGCCGATCTCCTCTACTCCACTCCTCCGCCGCCGGCTCTTACCACCACCCCTCCG
CAGCCTAGGCCAGCAGCCGAAATCCGCCCTCCGCCGCCGCAACCGCGCCCGCCTATCCAG
CAACCGGCCGCGAAACCGGATAACCCGCCTCGGGTTCATAATTTCGTGCATTTCTCGAGG
CTCCCGATCAGGCCGAGGACGGAGGCGATGAGAGAATCAACCGTGGTGGAGTCTAATGAG
ACGCCGGAGTCTAGGGTTTCCCACATGGTGGCGGATAGTAGGCCGCCGGTGAACTCGGAA
TGCGCCACCGCAAAAGCAGGCGGCAGTTCGGCGGCCGCCGGAGAGTTGGCCGTGGCCACA
TGTGAGCTCACTGTCACGTCATCGCCTGGCGGCTCCCGTTCCAGTTTCAGCGAGGAGACG
CTTCAGCAGCAGAAAAAGCCGCCGTCACCGGCAGCGGCCGATGATCGGAAACGGAAAGCA
AGAGAAGCCGACGATGCTGAATGTCAGAGTGAGGACATCGAGTTTGAAGCTGCTGAAGCT
AAGAAACAAGCACGTGGTTCAGCATCGACAAAGAGATCACGTGCTGCTGAAGTCCACAAC
CTGTCGGAGAGGAGGCGACGGGACAGGATAAATGAGAAAATGAAGGCACTGCAAGAGCTC
ATCCCACGTTGTAATAAGTCAGACAAAGCTTCAATGTTGGATGAGGCTATTGAATACTTG
AAATCACTTCAACTACAAGTCCAGATGATGTCCATGGGTTGTGGGATGGTTCCCATGATG
TACCCCGGTATGCAGCAGTACATGCCGGCAATGGGCATGGGGATGGGGATGGGCATGGAC
ATGGGAATGAACCGCCCGATGGTTCCATATCCGTCCTTGCTACCGGGCTCAGCCATGCCA
AATCCTGCAGCCACGGCAGCAGCTCATATGGCTCCACGATTCCCCCTGCCACCATTTAAT
ATGCCACAAGTTGCTGTACCTGATCCTTCCAGAATACAAGCTACTAACCAGACAGACCCG
ATACCTAACTCGACTATTACTCAGCATCCAAACCAGCCGCGAATGCCAAATTTTGCCGAT
CCATATCAGCAATATCTTGGTTTCCACCACGCACAACTACAGTTACCACAGAATCCAGCT
GTGGTGCAGCCTGGTGTGAACAAGCCAAGTACCAGCAAAGACATTGGCAACACTGATAAC
CACCGATCTGGTAAGAAAAACGTTGATTTTGCGGGAAGATCTCACATATGGGAGGGTAAC
ACTCCGCCCGACTAA
>PfbHLH56
ATGACTGCTCAAGAAATCATGGATGCTAAGGCGCTCGCGGCGTCGAAGAGCCACAGCGAA
GCTGAGAGAAGAAGAAGAGAGAGAATCAATAACCATCTTGCTAAGCTCAGAAGCTTACTC
CCCAACACCACCAAAACAGACAAAGCTTCATTGCTGGCGGAAGTAATCCAGCATGTGAAG
GAGCTGAAGCGGCAAACAACCCTTATAGCCGAGACGAGCCCCGTCCCGACTGAAATCGAC
GAGCTAACCGTCGATAATGCACCGGATGAAGACGGGAAGCCGGTGATCAAAGCCTCCATT
TGCTGCGAGGATAGGTCCGATCTCTTGCCGGACCTCATCAAGACTCTGAAATCCCTCCGG
CTACGAACCTTGAAGGCTGAAATCACGACTCTCGGAGGAAGAGTGAAGAATGTGCTGTTC
ATAACTGGAGAGGATAATAATGATCATGAATCCATTAATGGAGGAGAGAGCGATGAGCAT
CAACAACATCATCAATCTATTACCTCAATTCAAGAAGCTCTTAAAGCAGTTATGGAGAAA
ACTAACGATGAATCGGCTTCGGGGAGTGTTAAGAGACAAAGAACTAACCTCAATATCCTT
GAACACAGGTCTCTTTGA
>PfbHLH57
ATGGTGTGCCAAGCAGCTAGTCAGACAAAATTTCGAGCATTGAAACACGAGAATGGGATT
GCCGGGTGTGCCACCATAATAGTTAGAGTCATTGCATGCTTTCAACCTCTTCAAGATTGT
CAGGATTTCGGATCTGTGTATGATCAGCATCTGCTGTCACCCACTCTGAATCTGTCGGGA
TTTCCTTTCATCAACGGCTATCTGAATACGGAGCCAGTTCATCGGTACACTTACAACGTT
GAAGATTCTGCATTGAGAAATCTTCCCTCGATTCCCGATTCTGGTCTCCAACAGTGGAAG
GCAAGCGAACTAAATAAGTCGCAGAATTGGTTTTATCATAAGCCACATTTCCACCAAGCC
TTTGCTCCTGTATTGAACTCTGCATACGAAGCAAAGCATCATGCAGGCCGATCTGATATC
AGACAGCAGAACAGCCCTATGACGGGCACTATACCTGCTCAAAGGAGATTTCTCGTATTT
GATCAATCTGGTGATAAGACCACCATGTTATACAGCTCCGGGGTTCACACCCCCGTTCAG
TTTGGAGCTTGTCGGGCGCCAAATCCGCCTACCACGTATAATTTGAGCAAGGAGGAGCTG
AGGGATAGCTACTATCCTTCAAGACTAAGTTTGAACGGTGAAAATATTGAAGACAACTCA
AGAGATGTTACAGAAGATGAACTGCACGAAGACACGGAAGAACTGGATGCTCTGCTATGC
TCTGACAACGACAGTGATTCTTCCGAGGATGATGAGACGAGCACGGGTCATTCACCTAGT
ACTATGACTGACAATGGCATGCCAAAACTGGTTGAGGAAACTGGTGAAGAAGTTGATAGT
TTTTCTGTGCCAACCAAAAGGCAGAAACTCTGGGATGCACGTGATGATGTACTACGGTCA
GACAGGTATGCTGCGAGCTCTTTGAAAACGGTTGCTTGCTCTGAGTTAGAAAGTGATGCT
GAGTCGAGTTGTGGCAGTCATAGTAATCAGCATAAGGAAGAATTATATCTCCGGTCGGGC
TGCAAGAGATCAAGGAGAGACAAAATACACGAAACTGTGAGCATTCTGCAGAGCATAATC
CCTGATGCAAACGGGAAAGATGCAGTTGTTGTTATTGATCAAGCAATTCATTACCTGAGA
TCCCTGAAGCTGAAAGCCAAGGCTTTGGGGCTCGATACTATTTGA
>PfbHLH58
ATGGCGAACAATCCAGGCGAAGCCAACTCCGACGATTTCCTCGAGCAGATTTTAGGGTAT
CCGAGCTATGGCGCCGGTAATTTGGTCGGAAATGAAGCTCCGTCGCCCGCGATGATGCTG
CAGCTCGGCTCGGGCGACGGCTCGGCTCACCTGGGTGGCATCGGCGGGATGGGAGTGGGA
CTCGGAGTCGGACTCGGTGGTGGTTACGGCGTCGGGAGCGGTGGCGGTGGGTTTCCTCTG
GGGCTGAGCTTAGAGCAGGGGAGAGGAGGGTTCAACGATGCGTCGGGGAGCGGGAAGAGG
TTCCACCGCGATGATGTTGTTGATTCCCGCGCTGCTTCTGTGAAAGGGGGTTTTCATGGA
CAGCCAATGGTGAACACTGTCCAAGCGGCGCCCCATCCACCTGCAATTCGCCCAAGGGTA
CGAGCTAGACGAGGTCAAGCAACAGATCCACATAGCATAGCTGAAAGGTTGCGGAGAGAA
AGAATAGCGGAAAGAATAAGAGCATTGCAAGATTTAGTTCCTAGTGTCAACAAGACAGAC
AGAGCAGCAATGCTTGATGAAATTGTGGATTATGTGAAGTTCTTAAGGCTCCAAGTGAAG
GTGTTGAGCATGAGTAGATTGGGAGGAGCCGGTGCAGTGGCACCGCTTGTGACAGACATC
CCAATATCATCCGTAGAGGAAGAATGCAGTGATGGCGGAAGAGCTCAGCCCGCCTGGGAG
AAGTGGTCAAATGATGGAACAGAGCGGCAGGTAGCTAAGCTCATGGAAGAAAATGTAGGG
GCAGCAATGCAGTTTCTTCAATCCAAGGCGCTCTGCATTATGCCCGTATCCCTTGCTTCG
GCTATCTACCACACGCAACCTCCAGATACAGCCTCCCTAGTGAAACCGGAATCCGACCCC
CCATCCTAA
>PfbHLH59
ATGGGCAGTAAGTTTTGGTTGAATGATGAGGATAAGGCTATGGTGGAAAGGGTGGTGGGG
AGTGAAGCAGCTGAATATCTTGCTTGGTTGGCCACGGACAATGTGTTGTCGGAGTTTTCT
GCATCTGGTGGGGATCTAGGAGTGCAGCAAGCACTGTGTGAGATTGTTGAGGGATCAGAT
TGGACTTATGCAATCTATTGGCATGTTTCTAAATCTAAGTCGGGTAAATCCGCCTTGATA
TGGGGCGACGGGCATTGTAGAGAGCCAAAGGAAGGTGAGGGCGAGAATAGTAATGGCTCT
GGCAATGAGAAATCAATGGATGGAGATAGTAGGAGATGGGTGCTGCACAAGTTTCATGCT
TGTTTTGGGGGATCCGAGGATGATAGTGTTGCTTCGAAGTTGGACAAAGTTTCGAATGTG
GAGATGTTCTATCTCACATCGATGTATCTTGCATTCCCCTTTGATAAACCTTCCATTCCT
TCTCAGTCATTCAATTCTGGCAGGTCTATTTGGGTTTCTGATGCGAAAAGCTGTTTAGAA
CGTTATGAGTCGAGGTCATATTTGGCTAAGTTGGCTCATTTAGAGACGGTGGTGTTTGTT
CCTACGAAGTCAGGGGTAGTGGAGATTGGCTCCAGGAGGTCTATGCCTGAGGACCGAAGC
ATTATTCAATCAGCAAAATCTATTGTAGTGAAACCGAATTTAGCACAGACGAAGGCTGTT
CCGAAGATTTTTGGTCAGGAACTTAGTGTTGGAGCTTCAAGATCAGGTCCAATTAGTATT
AGCTTCTCTCCAAAGGTGGAGGATGACTCTGTCCATTCTTCGGAATCATATGATTTGCAA
ACACTAGGCTGTGCTCAAATCTACGGGAACACATCAAACGGGCACAGGAATGATGAAAGT
GAAGGGAACCTTTTGCCACAATCCATTATTTCTAACATGGAGCAAGCTAGGGAGGATTCG
TTTCTCATTTCTGATGAGAGGAAGCCTAGAAAAAGGGGTAGGAAGCCAGCAAATGGCAGG
GAAGAACCATTGAATCATGTGGAAGCAGAAAGGCAGAGACGTGAGAAGCTCAATCAACGT
TTCTATGCATTAAGAGCAGTGGTTCCAAATATCTCTAAGATGGACAAGGCATCTCTGCTC
GGTGATGCAATTGCCTATATTGCAGATCTTCAGACGAAGATAAGGATAATGGAAACAGAA
AAAGGGATTCTGAATGCAGACGACAATCACTGTACCATAGCAGATATCGATTTTCAAGAA
AGGAGCGAAGATGCTGTTGTTCATGTTAGTTGCCCTCTTGACTCTCACCCTGTATCCAGA
GTTATAAAAGAGTTGAGAGAGCATCAAGTGATGGCACAAGAGTCCACCATTTCTGTAACT
GAACGTGGTGAAGTCGTCCACACATTCTCCTTACAAACTCAGGATGGTGCTGCTCAACAG
TTGAAGGATAAGTTGGTTGCTGCTCTGTTAAAATGA
>PfbHLH60
ATGGATATTGTTGGAAAGGATGCTAGTTTTGAGCCTTCTTCTAATGCCAACGACGATTCT
GCAAACTATCATGGACATAATATGTCTTCAGATTGGCAAGTTAATGGAAATAATCTAACG
AATACATCGATGGGGATGATCTCAATCTGCAATTCAATGGTGGAGTCCTCTGCTTGTTCC
TCGGCCTCTATGGTGGATTCATTTTGCGCTGCTCCGGTTTGGGACCATGGACATAATTTA
GGGTATTGTGATGTGAATGTGCAAAATGATGCTAGCGCTTCGAGTAACCTTGGTCATGTA
AGGGCTGATTTGGGTTGGAATCCGAATGCAATGCTGAGAGGGGGTGTGTTTCTACCACCT
GTTTCAGGGATGCTGCCTCACTTTCCGGCTGATTCGGGTTTCATTGAACGAGCAGCGAGG
TTTTCGTGCTTCAGTGGAGGGAGTTTCGGTGAAATGGTGAATCCGTTTAGTGTTCCTGAC
CCTCTGAATCCTTACTCCCGGAGTTTGGGGATGGTTCAAGGGCAACATGATGTTTTGGGA
GGAAATGGATTGAAATCGCAGCAGAGACATGAAATGAATGTGGCCGAGTTATCCAAAGAA
GCTTCTTTATTGCTGGGGAAGCGGGGGACTGAAGGGAGCCCTTTCAAGAATGACAAGAGG
AGTGAGAGTTTCCATGATGAAGTGAAGCAGCAGGGAGTTGGTGTGTCGGGTAACGAGTCT
GATGAGGCCGAGTTTAGTGGTCGTGGTCCTCAAGAAGAGGCGGGTTGCGCCACGGGGGAG
TCTTCGGGTAAAGGGCTTGGTTCTAAGAAGAGGAAGAGAGGGGGGCAGGATAATCAAAAT
GATGAAAATAATGAAACCCCTCCGCGATCAACTGAGACAACGAAGGACACTGCAGAAATG
AAACAAAAGGTTGATCAAAACACAACATTGAACAGTAAGCCCGGTGGCAAGAATATGAAG
CAGGGATCGCAAGGCTCGGATGCACCTAAGGAAGAATACATACATGTTAGAGCACGAAGG
GGTCAGGCAACGAACAGCCACAGTCTTGCAGAGAGGGTAAGGAGGGAGAAGATTAGTGAA
AGGATGAAGTTCCTTCAGGATCTTGTGCCTGGTTGCAGCAAGGTCACTGGAAAAGCTGTA
ATGCTCGACGAAATCATCAATTATGTGCAATCACTACAGCGGCAGGTTGAGTTCCTATCA
ATGAAGCTTGCGACTGTGAATCCTCGTTTGGAGTTCAATATTGAAGGGTTTCTAGCTAAA
GATATTCTACAACCTAGAGCTGGTATGCCACCATCACTCGGATTGATACCCGATATGACT
ATGCCTTTTCCTCCGATTCATCCGCCACAACCCAGTCTAATCCAGTCATGTCTTCAAAGT
AATGCTGCTGAAGCTCTTCGAAGACCAATTAATCTCCAATCAACCTCTATCTGTGGAGGA
TTCAAAGAAGCTTCGTCTCAAGTATCCAATGTATGGGAGGACGAACTTCACAATGTCGTC
CACATGGGCTTCAACTCGACTGCACCTCCCAGTAGCCAGGATTTAAGCGCCGGCAAAGCA
GAGCAGCAGCGTTCAGCAACTCGGCAGCGGAGCACACAGCCCCCCCTTCTTATTATCTTC
CGGCAACAGCTGCGGCTGCGGGGACTGTGGCCGGTTCCGCCACTGGTTATGAAGGGAAGC
GCACTCCTCCCGCCAAGACATGTATTGGAAAACGCCGCCTCAAACGTTTCCGATTACTAC
GTTTCGCGACTGAAGCAATGCTGCGAAACCCACAATCTACGGAAATCCAAACAGCTTCAC
GCGCACATTATCAAGAATCTGGCAGACCCAGAGGCGTTCTTGATGAATAATCTCATTAAT
GGGTATTACAAGCTAAACAACGTTACCTACGCTCGCTACGTGTTCGATCAAATGCGCAGA
CCAAACCAATTCTCATGGAACACTATTCTCTCCGTCTACTCGAAGCAAGGGGACGTTGCG
AATATGGAAAAAATGTTTAATTTGATCCGACGTAAAGATGGGGTGTCGTGGAACTTGGTG
ATTTCGGGTTATATAAAATGTGGGTTGATTGAGAAAGCTTTAGAGGCTTATAAATCGATG
TTGAGGCAGGGGTTGGAGAGTTTGAACAGGATTACACTCTCCACGGTCATAATAATGCTG
TCAAACAAGGGTTGGGTGCGTATGGGAGGGCTGATTCATGGGCAAGTAGTGAAACTCGGA
TTCGAGTCGTATGTTTTTGTGGGGAGTCCTTTAGTGGATATGTATGCAAAATGTGGATTG
ATAAGTGAGGCGAAGCGCGTATTTGATGAGTTGCCAGAGAGGAATTTGGTTGTTTACAAC
ACGATGCTTATGGGGTTTTTGGGGTGTGGGATGGTGGAAGAATCATACAGTTTGTTTGGA
TGTATGACTGAGAAGGACTCAATTTCTTGGACTACCATGATTACTGGGCTAATACAGAAT
GGGATGGATAGAGAGGCGCTGGATCTCTTGCGAGAAATGAGATTGAATGGATCGAATATG
GATCAGTTTACTTTTGGAAGTGTCTTGACTGCTTGTGGAGGTCTTTCAGCATTGAAAGAA
GGGAAGCAGATTCATGCATATCTGACTAGAACTGATCATATGGATAACGTTTTTGTATCC
AGTGCACTTCTTGATATGTACTCAAAGTGTAGAGACATCAAGAATGCAGAGAGAGTTTTT
AGGAAGATGCCTTACAGGAATATTGTGTCGTGGACCGCCATGTTAGTAGGTTATGGTCAG
AACGGGTACAGTGAGGAAGCAGTTCGGATATTTAGTGAGATGCAAAGAAATGGTGTACAG
CCAGATTATTTCAGTTTAGGTAGTGTGATAAGCTCTTGTGCCAATTTGGCCAGTTTGGAA
GAGGGAGCTCAGTTTCATGGTCAAGCACTAGCGTCGGGGTTGATTGCCTTTATTACAGTC
TCAAACGCACTTGTAACCCTGTATGGTAAATGTGGCAACATCAAAGATTCGCATCAGTTG
TTCAATGAGATTAAATTGAAGGATCAGGTGTCTTGGACTGCATTGGTTTCATGCTATGCC
CAGTTTGGGAAAGCTAATGAAACCATCTACTTATTTGAGACAATGTTGGCTCATGGTCTC
CAGCCAGATGGAGTTACTTTTGTTGGGGTTCTTTCTGCATGCAGCAGGGCTGGATTTGTG
GAGAAAGGCCGCCACTATTTTGCGCTAATGGTAGACAAATATGGAATTATGCCTGTTCTT
GATCACTACACTTGCATGATCGATCTGTTTAGTCGAGCTGGGCAGTTAGAAGAAGCAAAA
AACTTCATACATCAAATGCCTTGCCGTCCTGATACAATTGGTTGGTCTACACTGCTGAGC
TCATGTAGGAATCGCAGTAATATGGAAATAGGAAAATGGGCTGCAGAATCTCTTCTTGAA
TTGGATCCACAAAACTCTGCTGGCCATGTGTTGCTTGCGAGCATCTATGCTGCTAAAGGC
AAATGGGATGAGGTGGCTCGATTAAGAAAAGGAATGAGAGAAAAGGGAGTCAGGAAAGAG
CCAGGATGTAGTTGGATCAAGTATAAGAACAGAGTGCACATTTTCACTGCTGATGACAAG
TCAAGCCCATTCTCTGATCAGATATATCAAGAGTTAGAAAAACTCTACTATAAAATGAGA
GAGGAGGGATATGTGCCTGACATGAAATCTGTTCTGCATGATGTTCGAGAGTCGGAGAAA
CTAAAGATGTTGAACCATCACAGTGAAAGGCTTGCAATTGCGTTTGGTTTGATTTTTGTT
CCTCCTGAATTACCTATAAAAGTGGTAAAAAACCTTCGTGTTTGTGATGATTGCCATAAT
GCAACTAAAATCATTTCAAAGATCACCCAGCGAGAAATTCTTGTTAGAGATGCTGTACGG
TTCCATTTATTTAAAAATGGAGAATGTTCTTGTGGAGACTTTTGGTAG
>PfbHLH61
ATGAAATCTGGAAAAGGTCATCTAGAAGAGGAAGAAGAGGAGGAAGAGGAGTTTGGTTCG
AAGAAGGACGCCACATCATCTGCCAATACCAAAGATGGGAAGAGCAGTGACAAAGCTAAT
GCTATAAGGTCAAAACACTCGGTCACGGAGCAGCGCAGGAGGAGCAAGATCAATGAGAGG
TTTCAGATATTGAGAGAACTGATTCCACATAGTGAACAGAAGAGAGACACTGCTTCATTT
TTGTTAGAGGTGATTCAATACGTACAGTTTTTACAAGAAAAGGTACAAAAATATGAGGGG
TCGTATCAACCTTGGAATTCAGAGCCCACAAAACTGATGCCATGGAGAAACAGTCACTGG
CGTGTTCAGAATTTTGTTGGTCAGCCAGAAGCCACGAAGAATGGTTCTGGTCCGGGTCCT
GCATTTCCTGGCAGATTTGATGAAAATAATGTTGCAGTACCTATAACCATGCCACCGGGT
CTGCCGAATCCCGTTGAACCTGATCACATGAGGGATGCCCCCGGTAGACCAATAGATCCA
CACACTGAACTTCCTAACAAACCAATGAGCATGCCATTGCCTATTCCAGTTTCCATGGCA
AACGATGGTGCATTCTCCCACACATTACATTGTCAACCACCATCTGATGCGCAGTCAACA
GAATGCCCTAGCACTGCTGATGCTCTGAACCGGCAAGATGACCTCACAATCGAGGGGGGT
ACAATCAGCCTTTCAAGTGCTTACTCCGAAGGATTATTGAGTGCATTGTCACAAGCACTT
CAGAGCACCGGCGTGGATCTCTCTCAAGCCAGCATTTCAGTCCAGATTAATCTTGGAAAA
CGAGCGAATAGTGGAGCTACACCATCAATTGCTAAGGATCATATAATTCCTACGCCATCT
AGCAACCAGCCCGTCGGAACATTTCAAGACGCCACCAGTAGCGAAGACTTGGATCTAGCT
CATAAAAGGCGAAAGATTTGA
>PfbHLH62
ATGGAAAACATGGATGATGATTACACAAAGTACTGGGAAACCAACATGTTCCTCCAATCC
GAGGAACTCGATAGTTATTTCGATGAGGCTCTATCGGTCTACTACGACTCGAGCTCACCG
GACGGCATGCAGTCATCGTCGCCGGCGTCGAAGAACATAGTATCGGAGAGGAATAGGAGG
AAGAAGCTGAATGAGAGGCTGTATGCATTAAGAGCGGTGGTCCCTAACATTACAAAGATG
GACAAAGCATCTATTATTAGAGATGCGATTGAATATATAAAATCGCTCCAAGATGAGGAG
AGGAGAATTCAAGCTGAAATTTCTAATTTGGAATCGAATACTGAATTTTGTGAGATGGAT
CAAGAAACTACAACATTTTCTTCTAAGCCGAAAAGGTCGAGAATGGAGAAGCCATCCCCT
ATTGAAGTCGTCGAGTTTAGGGTATCGAATATGGGGGAGAATGTGGTGGTGGTGAGCTTG
GCTTGCAGTAAAAGAAGAGACACAATGATAAGGTTATGTGAGGCCTTTGAATCTTTAAAC
CTCAAAATCATTACTTGCAGTATCAATGTTTTTGCCGGGAGACTATTCAAGACTGTCTTT
CTTGAGGGTGATGAAGAGAATGATGTTTTAAGAGTAAAGATAGAAGCCGCCATTGCTGCT
AGCTCTACTATATTTTAA
>PfbHLH63
ATGAGCATTAGTAGTATGGGAAAGCTGGAGAGAAAAACAATTGAGAAAAACAGAAGAATT
ATGATGAAGTGCCTTTGCTTCAAGATGGTTTCCCTCATCCCTCCTCACCACTTTAATCCT
CCAAAGGAATTGTTATCGCAACAAGATCAGATCGAGCAAGCTGCCGGTTACATCGAGAAG
CTAAGTGCGAGAGTAAAGAAGCTGAGGAGAAGAAAGGCAGAAGCCTTGAGATTAATTAGT
GATAGTAAAACAGTAATTAGGTCATCTGGTTCGAAATTACCAGTTGTTAAACTTCGAGAC
TTAGGTAATTCCAGCTTGGAAGTCGTCGTCATCACCGGATTTCCAACCAGAAAAATCACA
CTGCCTCGACTCGTTCGAGTCATAGAAGAAGAAGGAGCTGAAGTTGTCACTGCTAGCCTT
TCCCACATCGCCGACAAGATTTTCCACACCCTCCATGCTAGGGCAAAACTTGCCAGAGTT
GGTGTGGATATTTCGAGAATATGCGGGAGGTTGGAGGAGTTGATGATCTGCTGA
>PfbHLH64
ATGGATCCGCCGTTAATAAACGAGGCGTCATTTACCGCCGCCGCGAACCCGAATTCGTAT
AGTTTGGCGGGGCTGCTGTCGTTTCCTGGGAGCGGCGGCCTGGGTCTCAGAATGGGTAAC
TTGGGCCGCGGCGGCGGCGGAGGAGATGCGTCGCTTGAGGAATCGACGGTGACGGAGCAG
AGCGGCAGCGGAAATGGCGGCGCGAAACGGACTAGGGATGTTGGGAGCTCATTTGATGAT
AGCTCTTCTAAACTTGTCTCCACCAGCAGTGCTAATCAAGATGTGAGTGAGTCGAATGCC
AAACGAACAAAGGTATCTGAATCGAGGGATGAAAATGGTGGCTTGAAAACAGAAGCAGAG
ACACATTCAGGGACCAGTAGCAAGCCAGTTGAGGAGAAAAGTAAAGCTGAACCACCTAAA
GACTATATTCATGTTAGAGCAAGAAGGGGTCAAGCTACTGATAGCCACAGTTTAGCTGAA
AGAGCCCGGAGGGAAAAGATCAGCGAGAGGATGAAAATTCTGCAAGATTTGGTGCCAGGA
TGTAATAAGGTTATTGGAAAAGCTCTTGTTCTTGATGAAATAATTAATTACATCCAGTCA
CTACAACGTCAAGTTGAGTTTTTGTCGATGAAGCTTGAAGCGGTTAATTCAAGGTTGAAT
CCCGCAATAGAAGGGTTTCCTTCCAAAGATATACCTGGACCAGCATTCGATGGCAACGGA
ATGATATACGGGCCGCAAACACCGGGAGTATACGCTCGAGGGTCGCAGGCGGAGTGGCTT
CACATGCAGGTTGGAAGTGGTTTCGAAAGATCGACATGA
>PfbHLH65
ATGTCGAGCAGAAGAAGCGGCAGAGCTAAGTCGAGATCATTTACCCAAGATGAAGATGAG
GCTAACCTCCTCATTTTCAAACTCCAAGCATGCTTGCCTGCAGATCATTCTACTTCAACC
ACCTCTAATAAAAAGACATCAGCATCAGAGATTTTGAAAAAGACATGCAATTACATCAAG
AAATTGCAGAAAGAGGTGGATGATTTAAGTGATGGACTTTCTCAACGTTTGGCTTCTGGA
GATATCCCTCCCACTGATGCAGACATCATTAGAAGACTACTAAAACTCTAA
>PfbHLH66
ATGGCTCTGGAAGCTGTGATTTACCAGCAAGATCCATTCATCTATGGCTGCAAAGATAAC
AACTACAATTTTGGACTTGAAGAGAATCTTGATATCAGTGGATGTAGGGAGTCTTCGGTT
GCTCTTAACACCACATCTTCGCCGGAGACATTCGGCAGAGGGGCGGCAAGCCACCGTAAG
AGGCGGCGGGCGAAGACTTTAAAGAACAAAGAGGAAATGGAGAACCAGAGGATGACTCAT
ATTGCGGTGGAGAGGAATCGCCGCCGCCAGATGAACGACTACCTCTCTCTCCTCCGCTCC
TTGATGCCCCCTTCCTATGCTCAAAGGGGAGATCAAGCATCAATTGTTGGTGGTGCGATT
AATTATGTGAAGGAACTGGAACAACTAGTTCAATTTCTTGAGGCTTACAAGTCTAGGGCT
CGGCAAAAACAAACAGTATTATCGACCAATTCCAACATATTTTCTAATTTCTTCACCTTT
CCTCAATACACGATGAGGAGGTCAAGTACCAAGTCTTCGCCTATCCCGATGGATGTTGAG
GTGGAGAGGCGGTCGAGCATTGCGGAAATCGAGGTGACGATGGTGGAGAGTCATGCAAAT
ATCAAGATACTCATATCTAAAACACGGCCAAAACAACTCTTGAAAATGGTGGCCGGATTT
CACTCTATTTGCCTTAATGTTCTCCACCTTAACATCACAACTGTTCATCAATCGGTTCTC
TACTCTTTCAGTGTTAAGGTAGAAGAAGGATGTGAGTTGCGCACAGTGAATGAGATAGCA
AGCGCAGTGCATGATATGGTTGGAACCATCCAACAAGAGTCTACATAG
>PfbHLH67
ATGAATGGCGGCGGCGGAGGAGATATTTACAACTTTGGGGAGATCTGGCCGCGCTTTCAG
ATGAACGACAATGCGACGTTGGATCCGATGTTGACGGATCAGAGATCCACTGACAATTCG
CGGAAGCGGAGGGATGAAGACGAGCATTGCGCCAAGGGAGGAGCTTCCACCAGCAACAGC
AATGGCGGCAGCACCAACAACAATAACAACGTTTCGAATGAAAGAAAAAATGAAGGTGAT
AGTAAACGGCTGAAGGGGAATAAAGTGGAAGGGGAGGGGAATTTAGGGAAGGCAGCGGAG
GAGCAACGAACAAAGCCAGATGAAGTGCCGAAGCTGGACTACATTCATGTTCGAGCCAGA
CGAGGTCAAGCTACCGATAGTCATAGTTTAGCTGAAAGAGCTAGGAGAGAAAAGATAAGT
GAGAGAATGAAGATTCTTCAGGATTTAGTTCCTGGTTGTAATAAGGTTATTGGCAAATCT
CTAGTGCTTGATGAGATTATTAATTATATTCAAGCACTACAACGTCAGGTTGAGTTTCTA
TCGATGAAGCTCGAAACAGTAAACGCAAGAGGAGACATTGATGAGTATCCTTCAAAAGAT
TTTGCTCAGCAAACTTTTGAAGCTCCTGGCACGGCCTTTGGTTCTGAGAGCACCCGCGAA
TACGGTAGGGGTTCATCACCGGAATGGCTACACATGCAGATTGGTAGCGGCTTTGAGCGG
CCATCATAG
>PfbHLH68
ATGTCGAGCAGAAGATCGCGTTCAAGGCAGTCGGGAGTTTCCCGAATAACCGACGATCAG
ATCGCCGATCTTGTCTCAAGACTGCAACAACTTATCCCTGAGATCCGCAGCAGTCGTTCC
GACAAGGTTTCAGCTTCGAAGGTGTTGCAGGAGACATGTAACTACATTAGGAACTTACAC
AGAGAGGTGGATGATCTGAGCGATAGGTTGTCGGGGCTTCTGGAATCTACGGACGGTGAC
AGCGCTCAAGCTGCCATAATTAGAAGCTTGCTAATGTAA
>PfbHLH69
ATGCAGCAACAAAACAGTGGCGATGGATATATGGGCATGGGATTGGGGGGTGATGGCGGC
GGAGGTTCCACTCTAACTTTTCCCGACGTCTCACAAATCCTACCGTGGACGCTCCCTCCG
GTCCATTTCTCGCCGCGCGACCACGACCCATTTCTCCTCGCCGCCGCGGGTCCGCCGTCC
TACGGCGCCTTGTTCAACAGGAGGCAGTTCGGGTACGACGGCTCCTCCGCCACTTTCGGC
CTCCAGGCCGAGCTGCAGAAACTCAGCGCTCAAGAAATCATGGATGCGAAGGCACTCGCC
GCCTCCAAAAGCCACAGCGAAGCTGAGAGAAGACGTAGAGAGAGAATCAATAATCACTTT
GCTAAGCTCCGAAGCTTGCTCCCCAGCACCACCAAAACCGACAAAGCTTCGTTGCTAGCA
GAAGTAATCCAACATGTGAATGAGCTAAAACGGCAAACTTCGGTAATAGCAGAAACGAGC
CCAGTTCCGACAGAAATGGACGAACTGACGGTGGATAATGCATCGGATGAAGATGGAAAA
TGGGTGATCAAAGCTTCGATTTGCTGCGAGGATAGGTCAGATCTCTTGCCGGAACTCATC
AAGACTCTCAAAGCATTGAAACTAAAAACGTTGAGAGCCGAAATCACAACTATTGGGGGA
AGAGTCAGGAATGTTCTCTTCATTACCGGAGACGAAGAGACTAACGGCTTTAACGGTGAT
GACGACGTCGGCGATGACCACTACTCTGTAACCTCAATTCGAGAAGCCCTTAAATCTGTG
ATGGACAAATCCAACGGCGAGGATTCAGCTTCGGGGAGTGTCAAGAGGCAAAGAACAACC
AACGCCAATAATAATATTCTTGATCACTACAGGTCTCTTTGA
>PfbHLH70
ATGTCTGGAAATGATACAAATGTCGAGAAATTGAAGCCGAGTGAGGATAATGTAGCCTAT
GATGTACCTAGTATGCCTTCAGAGTGGCTTGTAAATGGAAATGCCATATCAAATAAATCT
TGGAGAAGGATTTCAGTAGCCAATTCAGTGGTGGAGGTCTCATCTGGCCCTTCTGCTTCT
ATGGTGGATTATTCATGCCCTCCCATTTGGGGGGACCAGTCTGTTGATGAACATGGTTTA
GAATATTGTAGCATGAATGTCAAAAGTGATGCTAACCCGTCGACTAGCTTCAGTGGCCTT
AGAGATGGTGTGAATTGGACACCGAATGCAATGCTAAGAGAGGGTGTGTTTATGCCTACT
ATTTCTAGAATGCTTCCTGACAGCTTGCTTCCGTTTTCATCTGATTCAACTGGTTCAGCT
TTTCTTGAGAGAGCTGCAAGTTTGCCGTGGTTTAGTGGAGGGACTTTAAGTGAAACTTTC
AACCCCTTTAGCTTTCCTCCTAACCCTCTAAAACCTTGTTCTCGAGGCAACAGGCCAATG
CAAGGGGAACACAGTGTTTTCATCGGTGATGGACTGACTGAAGTTTCTAAAGAGGCTTCC
CTATCTGGGAAGCACGAGACTGAATGGAGCTCGTTCAAGAATGAGAAAGAAAGCAGAAGT
TTTATGGGATCTCATGATGAAGCAAAAACTGGAGTAGATGTGTCAGCTAATCAGTGTGAT
GAGGTTGAATTTAGTGGACTTGATGCTCAACAGAATCTGGTCGGCATATCAGCAGAGTCT
TCTGTTAAAGGGCTTGGCTTAAAGAAAAGGAAAAGAACTAAACAGAAGCCTGAAAATCAT
CATGAAAATAATGAGGCCTTACAATCAGATGTTGAAAAGGCAAATAAAACTGCTGAAATT
AGACAAAAAGGGGAGCAAAGCCCATCTTCAATGAGTAATCTTGGTGGCAAACAGGAAACG
GAAAGGTCTGATCCACCCGAGGAAGGATACATACATGTTAGAGCACGAAGTGGCCAGGCA
ACAAACAGTCATAGTCTGGCTGAAAGGGTAAGGAGGGAGAAGATTAGTGAAAGGATGAAA
CACCTTCAGGATCTTGTCCCTGGTTGCAGCAAGGTCACTGGGAAAGCTGTTATGCTGGAT
GAAATCATCAATTATGTACAATCACTACAGCAGCAGGTTGAGCTTGCGACTGTGAACCCA
CCACTAGAGGTTAACATGGGAGGATTTCTTGCTAAAGATATCCTACAACCTGGAGCTGGA
ATGTCATATTTGCTGGATTTTCCACCTGATAAAACTATGCATTTTCCTCCTATGCACCTA
CCACAATCCGAACTACACCAGGCCGGCCTTCCAGTAAAGAGAAATTCTTCGGAAGCACCT
GATATGCCAGTTTGTCTCGAGTCAACTGTTGTATGTGGAGGATTAAGCGAGCCTACCTCT
CAGGAACCTGGACTTCACAATGCTATTCATAATGGCCTCAACTCAAGTGCTCCTCTCACT
ACCCAAGATATCATCTCATCCCATTCCGATGTTGAAGTTGAGAGTCGACAGCCTGTGATG
GACCGCGATTGCTCAAAGAATTGA
>PfbHLH71
ATGGCGGCGAACCCGCCGGAGGGTTATGCTTCCGACGACTTCCTCGAGCAAATCCTTTCT
ATTCCTTCCTACGCCGGACTTTCTGGCTCCGACGGCACTAACCCCTCCGAGATGAACGAC
ACTGTCTCCCACCTCGCTCCCTCCAGCCTCCACCATCCTCCCCCGATGTTTCCTTTAAGC
CTCAGCCTAGATAACGGCCGTGACGCCGTTAATGACAACGGAGCCTACGCAGTGAAGCCC
GAGAGGGAAGGAGTTAATAGTAGTAACATTGGGAGTTTATATCCGGCATTTGACCATTTG
CAGGCTCATACCGTACGTCACCCCGTGCCTCACATTCAACAGGCCTTTCAAGGTCAGCCA
ACACCAAGCACCGCTGTGACTGTGCCACATCCACCTGTCATCAGGCCTAGAGTTCGGGCA
AGAAGAGGTCAAGCAACAGACCCCCATAGTATTGCTGAGCGGTTGCGAAGAGAAAGGATA
TCTGAAAGAATCAAGGCCTTGCAAGAACTTGTTCCAAGCTGCAATAAGACTGATAGGGCT
GCAATGCTTGATGAGATTCTGGACTATGTGAAGTTCTTAAGGCTTCAAGTTAAGGTTTTG
AGCATGAGTAGGCTTGGTGGGGCTGGTGCAGTGGCACAACTTGTGGCTGATATCCCTCTG
CAAGCCGTTGAGGATGAATCTGGCGAAATAGGATCTAACCAGCATGTGTGGGAGAAGTGG
TCAAGTGAGGAAACCGAATGTGAGGTAGCTAGACTTATGGAAGAAGATGTAGGTGCTGCA
ATGCAATTCCTCCAATCCAAATCACTCTGTATCATGCCTATTTCACTTGCAGCACTGATA
TACCCTTCTAGTCAAGCCGATGGCTCAACAATTGTCGAACCTGAGCCCTCTGCCCCTTCA
TAA
>PfbHLH72
ATGGCTCCAAAGATAGACTCATCTTTCCCAACCGAATTGTTCCAAAACAGTTGGAACTTC
ACTCCTTTCGATCAAACCCCAGATTTTCATTTTCCGGCAACAAATCCCGCTCTTCTCGAG
CTCATCTCACCAGCAGAATTCACAAACCCTTGCCCTTTCGGCGAATTCCAGCCGTTTCTC
GACGCTCTAACTTCGCCGGAATTGGGCTCATTTTACGACAAGGATGATCATCTACCACCG
ATGTCAATTCAAGAAGATTACGCCGCCGCCGGGGAATCGCTGTTCATCGACGGCTTCAAA
GTCGAGAACAGCGCACACGGCAGCGACACTATAAACATCGATGTCTACAGTAATGTAGGC
ATGTACAGTGAGAAAAGGAGCAAATCCAAGAAACCAGAAGGCCAACCCTCCAAGAATCTT
ATGGCCGAGAGGCGGCGGCGGAAGCGGCTCAACGACCGCCTCTCCATGCTCCGATCGATC
GTCCCCAAGATCAGCAAGATGGATAGAACTTCAATACTCGGCGACACGATCGATTACATG
AGAGAGCTTCTCGATAAGATTCATAAACTGCGGGAAGAAGAAGAAGAAGCAGAAGAAGAA
GGCGCTGCCATTCGAAGCTACTTCAAGGAGCTTAAACCAAACGAAACGCAGCTCTGCAGA
AACCCTCCAAAGTTTGATGTTGAAAGGAGAAATGAAGATACTCGAATAGAGCTGTGTTGT
ACAGCAAAGCCAGGGCTACTATTGTCCACGCTCACCACACTCGACGCCCTAGGCCTTGAC
CTACAACAATGTGTTATCAGCTGCTTCAATGATTTTTCTCTCCAAGCTTCTTGTTTTGAG
GCTGCAGAGCAGCGGTCGATGGTGAGTTCGGAAGATGTAAAGCAAGCATTGTTCAGAAAT
GCAGGTTATGGAGGAAGATGTTTGTAG
>PfbHLH73
ATGTTTTCTATTCCGAGTTTCTACGAAGTGGGTTCGGATTCATACGATATTGCGGGCATG
TTAGGTTCGCCGACAAATAGTGAAAATCCAAACCTTAGTCCGAGATCCATGGCTGAAGCT
AAAGCAGTAGCGGCCAGCATCAGCCACAAGGAAGCCGAACGGCGCCGGCGGAAGCGAATT
AATGGCCACATCGCCACCCTCAAATCCATTCTTCCCAACACCATCAAGACGGACAAGGCC
TCTCTACTCGGGGAAGCCGTCCGTCGAGTAAAGGAGCTGAAGAAAACCGCGGCGGAGGTG
GCGGCGTTGGACGACGTAATGTTTCCGAACGAAATAGACGAGGTGAAAGTGTCGCAGTGC
GAAATCACGGGCCTGACGCAGGCGACATTATCCTGCGACGACAGGCCCGAGATAGTAGTA
GACATGATACAGGCCCTGAAAACGGCTGAGGCGAAGGTGGTGCGGGCCGAGATGTCGACG
GTGGGGGGGCGGACCAAAAGCGTAGTGTGGGTAAAGCTCGGGGGCGAAAACGACGCCGGG
TTGGGGAGACTGAGGCGGGCACTGAAAATGGTCATGGATAAGTCGACGTTGGTGGCGAGT
TCGGGCCAGGTTTTGCCGGGCAATAAACGGCCCCGTTACTATCATTTGTGA
>PfbHLH74
ATGGGAGCAGTTTTTGAAGAAGAGAAACCAAACGCTCAAAATCTTGATAATTATGGATAT
AATTGGGAGTCTCCGCCATGTTCAGTGGCTCAGACCAACAACATTTCTTCACCGGAGACA
TGCGGTGATGGGTTCTTCTCTCCAACGGCAAAACCGAGTCGGCGGAAGAGACGGCGGACG
AAGCCCATGAAGAACAAGGAGGAAATGGAAAACCAGAGAATGACTCATATTGCGGTGGAG
AGAAATCGCCGGCGACAGATGAATGATTACCTCGCCGTTCTTCGATCCCTCATGCCCCCT
TCCTACGCCCAAAGGGGTGATCAAGCATCAATTGTTGGAGGAGCAATAAATTTTGTGAAG
GAACTTGAACAACTTCACCAATTTCTTGAAGCACAAAATCCAGCCAATCGACAACAGCCA
AACGACAAGATCAACTCCAACCCATTCTCCAACTTCTTTACCTTCCCACAATACACCACT
TGTCCGAACAACACCATGTCCTCCGCCGTGGACGTTGTGGCGGAGCGGCGATCGAGCATT
GCGGACATCGAGGTGATGATGGTTGAGAGTCATGCAAACATCAAGCTATCAACAAAGAGA
CGGCCGAAGCAGCTCCTGAAATTGGTGGCCGGATTTCAGTCAATAGGCCTTACAATCCTC
CACCTTAACATCACCACCGTCGATCATTCGGCGCTCTACTCTTTCAGTGTTAAGGTTGAG
GATGAATGCCAATTGAGTACAGTAAATGAAATAGCCACAACTGTGCATGATATAGTGGGA
ATGATCGAAGAAGAGTCAATTTGTAGCTGA
>PfbHLH75
ATGGCGAATCTCTACGATAATAATAATAATAACTATTATACTCCTCAAGAGCCCGATGAA
ATTTCTCTTTTTCTACAGCAAATTCTCCTTCGTTCCTCGTCGTCGTCGTCGCAATATTTC
CCGCGGCAGCAATCTCTTGTCCCGACCTCCGATCGTGTTGCGGCGGAGCATCAGGCAGCC
GGCGCGGGTGGCCAGATCTCGCCGTCTTCCGCGTTGAACTCGTGCTCTACTTGCAGCTTC
AATGTGTCGCCGTCTTCTGTTGGCAACTTGGACATTGAAACGGATGATTGTGGCTATGAG
AGTGAGGAGGCTGTTGAAGCACTGGCGGCAGGGACGGCGCCGGCGCCGGCGCCGCCACGT
TGCTCTTCTAAGAGGGCCAGAGCGGCCGAGGTGCATAATCTTTCTGAAAAGAGGAGGAGG
AGCAGGATTAATGAGAAAATGAAGGCATTGCAAAATTTGATTCCAAATTCGAACAAGACG
GACAAGGCTTCGATGCTCGACGAAGCTATCGAGTACCTGAAGCAGCTCCAGCTCCAAGTG
CAGATGTTAACAATGAGAAATGGGTTAAGCCTTTATCCTATTTGCCTGCCGGGTATGCTG
CAGCAGCACAATCAAAGGGTGGATGTCTTAGACACAGATAAATACTTAAGTGTAAATATG
ACGGAAGGAATTTGCATGGACCAAAATATCCCGGCAGATTCGCTACTCGGGCTACCAGAA
AATTGTGTTAAGCAGGAGCTTGTGACTGATTTCTCAAGTATGACTGGTTCAAAACCTTCA
CTGGAAGTAGAATCATCTCTCCTGCAGCATCACTTTGGAGCATTCCAGCTCTCTAGATCA
TTCAAAAAGAAGGAGAAATTGTTGCAATGTCAGCCGTTGATCGAGGATTGCCCTCAAATT
AACTCTGCTGGAGCAAAAGAAACATCTTCAAGCCCTTGCGAAGCACAAACATTCAGTTTG
AAGGAGAATATTTTGGAAGCAGACATTCTACTTACAAACTATGTTAATAATCCTGAAGTC
TTCTCTCATCACAGTTGA
>PfbHLH76
ATGGATTTCAGCATCGTCGATCCATCAATCCACAACAAAACGGAACCTACAAAATTCATT
TTTCAGCCCCCAAAATTCCTTCATCAGGAAACTTCTGCCGTCCGAATTCCACTCCATTTC
ACGGTGGCGCCGCCGTGTGAAAACACATACAGCATCGCACCTCCAAATTCCTCTCCATCA
TACCTCAGTATCCAAGAGCAACGATTCTCTCTCTTCGCACAAAACATGGAGAGCTCGATC
GGAATTAATCCGTGCACGAGTTTATCATTGCAGAATACTAATCGGGACTCGACGGAGGCG
ATGAGAGAGACGATCTTCCGCATGGCGGTGATGCAGCCGGTCGATATCGAGCTGGAGCAG
TCGCTGAAGCCGCCGCCTCGGAGGAGGAACGAGAGGATCTCCAAGGACCCGCAGAGCGTG
GCGGCGCGCCACCGCCGGGAGAGGATAAGCCAGCGGATCAGAACGCTGCAGAGAATGGTT
CCCGGCGGCGCCAAGCTGGACACGGCGTCGATGCTGGAAGAGGCGGCACATTACCTGAGG
TTCTTGAAGAAGCAGCTGCAATCACTCGAACAAGCGGCGGCTCAGAGCGACGGGGCCGCG
ATGGGTGCTCGGTTGTTTCCGGCGGTGGCAGCTGTGCAAATGCTTTGCTAA
>PfbHLH77
ATGGGTAGTGAGAATTTATCGGAGTTCAGTAATATTTCGGGAGCTGATGATATTTTCAGC
ATTCTAGAAGCTTTTGAAAATGATTTTGATTGTAATAATCTAGTAGCTCCATTGTCAAAT
GATGAAAGCTTTGAGTTCCAAAGATCCTCAGCTTATTCTCCGTTAAGTGCTTTTTTAGAA
TCTGAGACTGACCCTGAACCTGCTTCGCCCATGTGCAAGAGAAAGAAGCTGAGCGCCGCC
GCGACTGCAGCTTCAGCTTCAGCTTCTCACATTACCGTAGAGAGAAATCGAAGAAAGCAA
ATGAATGAGCATCTCACCGTGCTTCGTTCTCTCATGCCTTGCTTTTATGTCAAAAGAGGT
GACCAAGCATCCATCATTGGTGGAGTTGTCAATTACATCAAAGAGCTACAACAAATTCTG
CAATCATTGGAAGTGAAGAAGCAAAGAAAAGCCTACGCCGATATTCTAAGCCCGAGGCCC
TCACCTCTCAGCCCGAGAAAACCACCCTTGAGCCCTAGATTAAGCCTGCCTATAAGCCCG
AGTACTCCCCAGCCTAGCAGCCCGTACAAGGCTAGACTGCACAATCTGCAAACGGCCTTC
CTCAATTCGCCTTCTCTTCCGAGCCCGGCCGAGCTTTCTCCATGTAATTCTTCCACCTCC
TCCATTAATGACAGTGTTAATGAGCTCGTGGCCAGTTCGAGATCAGCTGTAGCTGAAGTG
GAGGTGAAATTCTGCGGCCCGAATCTACTGCTTAAGACGGTGTCGCATCGTATTCCGGGC
CAAGTTGTCAAGATCGTTTCTGCCCTAGAAGACCTCGCTCTTGAGATCCTTCAAGTGAAC
ATCAACAAGCTTGATGAGAAAATGTCGAATTGTTTCACTATTAAGATCGGAATAGAGTGC
CAACTTAGTGCAGAAGAATTGGCTCAGCAGATTCAACAGACATTCTGCTAA
>PfbHLH78
ATGTTTCCTATTTCGAGCGATGGGGTGTTTGAAAACCCTTCGATATTTTTCGAGCAAGAT
AAGTTCCTCGAAGATCTGCTCGCAGATTGTCCGATCCCAGAGAGAAATGAATTCAAATCT
GTGAAGAAGAGGCCGAGAAAAGCTTCGCCGTCGAGCGAAGTTCAAGAATATTGCAACGAC
GGCAGCGGCGACTCGAAGAAGAGTGCTCATAGAGTTACAGAGAGGCAGAGAAGGCAAGAA
ATGGCGGGCCTCTATGCTTCACTTCGATCCCTTCTCCCTCTTGAATACATCAAGGGAAAG
CGTGCTATATCGGATCACATGCAGCAGGCGGTGAATTACATCAACGATGTGAAGAAGAAG
ATCGAGGAGATGGAGATGAGGAGAGAGAGGTTGAGGAAGATGTGCGATGTGGAAAGCATC
TGTGCTGATCCGAACACGAATTTCGATACGAATATCTCTGTGAAGATGAATGTTTGTGGA
GATGGTGTTGAGATCTTGATTAGTAGTAGCATCGTTAGTAAGAGCTTCCCACTCTCGAAG
ATTCTTGAAGATTTGATAGCTCGAAAGCTCGACGTGATTAGCTGCGTTTCTACTAGAGGA
GCTCGATGTTATCTTCACAAAATTCAGATTGAGCTTAATGATTCCACAAGCATGGATGTA
TCTGAGCTACAAGAGAGACTGGAAAATTTGATTAGGTTTGATTAA
>PfbHLH79
ATGTTTTCTTTACAGCCATGCGATGAGCTGGATTTTCAAACCTCAACCACTACTTATCAA
GGGTATCAAATCAAACAAGATGTTGATCACTCCCTCTTGCAATCCAACAACTTCATTAGT
TTCTCAGCCAAGGATGAAAACCGGCAGCTCGTCGGCCTAACGACAAAAGTTCGAGCTCAA
ACGAGGCGACGGCAAGCGGATCGGAGCAGCCATGAAGGCGGCCTTGCTAGGAGGTTTGTG
CACAGAGATGTTGAGAGGAAGAGGAGGCAAGAAATGTCGAACCTTTTTGTTTCTCTTCGA
ACCCTTCTTCCCCTTGAGCATTTGAATAAGGGGAAAATCTCGGTATGCGATCAAATGGAG
GAGGCTGCGAAATACATAAAACAGATGCATAAGAAAGTCGAAGAATTGGGATCTCGTAGA
GACAAACTGAAGAAATTATATGTTTCTTCGTCTTCTTCATTATCATCTCGTAGAGATCAA
AATGTTGAAATATCTCTTGCAGATGGTGATGATACCTTGATCCATAACTCTGTGGCCATA
CACAAGATTCTGCATGGATTTGAGATCTTGATTAGCAACAAAAGCCCTAATTTGGAGATC
TCTAGGGTTCTTGCAGAACTCGAGGAAATCGAGCTCGATGTGGTTAGCTGTATTTCGACA
AGAACGAAGGGCAGATTTCTCCATAAACTTGAGGTTGAGGCCACGGATATGGCGAGCCTT
GATTTATCCGTGCTGCGAGATAGATTGACCGAGGCCATCATGTAA
>PfbHLH80
ATGAGGAAGGTTGTTATGCATCGAGAAGTCGAAAAGAAGAGGAGGCAAGAAATGTCAAAC
CTTCATGCTTCTCTCCGCTCCCTTCTTCCAGCTGCTCAGATCATCAAGGGAAAAGGGAGT
GTTTGTGATGTAATGCAAGAAGCTGCGAGTCACATAAAAAAGATGGAGAAGAAAATCGAA
GAATTGAAAAATCGAAGAGACGAGTTGAAGAGGAATCGTTGGTTTAATTCATCATCAAAT
GATGTTGATGAAATTAGTTCAAATAGTGTGACAGTGAACACTGTCACCGATGGAATGGAG
ATTCTGATCAAAAGCTCGTATTTAGGGCTTTCTCGAGTTCTTGGAGAATTGCAGAAGATT
AGAGATGACGATGATGATGATGATGAGATGGATGTGGTTAGCATTGTTTCAACAAGATTA
ATCAATGGGATATTTCTCCATAAAATCCATGTTCAGGCCCGGGATATCACATATCTTTGT
GTGTTGATGCTTCAAGATAGATTGATCAAAACCATCAAATGA
>PfbHLH81
ATGAATGGCGGCGGCGGAGGAGATATTTACAACTTCGGGGAGATCTGGCCGCGCTTTCAG
ATGAACGACAATGCGACGTTGGATCCGATGTTGACGGATCAGAGATCCACTGACAATTCG
CGGAAGCGGAGGGATGAAGACGAGCATTGCGCCAAGGGAGGAGCTTCCACCAGCAGCAGC
AATGGCGGCAGCACCAACAACAATAACAACGTTTCGAATGAAAGAAAAAATGAAGGTGAT
AGTAAACGGCTGAAGGGGAATAAAGTGGAAGGGGAGGGGAATTTAGGAAAGGCAGCGGAG
GAGCAACGAGCGAAGCCAGATGAAGTGCCGAAGCTAGACTACATCCATGTTCGAGCAAGA
CGAGGTCAAGCTACCGATAGTCATAGTTTAGCTGAAAGAGCTAGGAGAGAAAAGATAAGT
GAGAGAATGAAGATTCTTCAGGATTTAGTACCTGGTTGTAATAAGGTTATTGGCAAATCT
CTAGTGCTTGATGAGATTATTAATTATATTCAATCACTACAACGTCAGGTTGAGTTTCTA
TCAATGAAGCTCGAAACAGTAAACGCAAGAGGAGACATTGATGAGTATCCTTCAAAAGAT
TTTGCTCAGCAAACTTTTGAAGCTCCTGGCATGGCCTTTGGCTCTGAGAGCACCCGCGAA
TACGGTAGGGGTTCATCACCGGAATGGCTACACATGCAGATTGGTAGCTGCTTTGAGCGG
CCATCATAG
>PfbHLH82
ATGTCGAGCAGAAGATCGCGTTCGAGGCAGTCGGGAGTTTCCCGAATAACAGACGATCAG
ATCGCCGATCTTGTCTCAAGATTGCAACAACTTATCCCTGAGATCCGCAGCAGTCGCTCC
GACAAGGTTTCGGCTTCGAAGGTGTTGCAGGAGACATGTAACTACATTAGGAACTTACAC
AGAGAGGTGGATGATCTGAGCGATAGGTTGTCGGGGCTTCTGGAATCGACGGACGGTGAC
AGCGCTCAAGCTGCCATAATTAGAAGCTTGCTAATGTAA
>PfbHLH83
ATGCAGCAACAAAACAGTGGCGATGGATATATGGGCATGGGATTGGGGGGTGATGGCGGC
GGAGGTTCCACTCTAACTTTTCCCGACGTCTCACAAATCCTGCCGTGGACGCTCCCTCCG
GTCCATTTCTCGCCGCGCGACCACGACCCATTTCTCCTCGCCGCCGCGGGTCCGCCGTCC
TACGGCGCCTTGTTCAACAGGAGGCAGTTCGGGTACGACGGCTCCTCCGCCACTTTCGGC
CTCCACGCCGAGCTGCAGAAACTCAGCGCTCAAGAAATCATGGATGCGAAGGCACTGGCC
GCCTCCAAAAGCCACAGCGAAGCTGAGAGAAGACGTAGAGAGAGAATCAATAATCACTTT
GCTAAGCTCCGAAGCTTGCTCCCCAGCACCACCAAAACCGACAAAGCTTCGTTGCTAGCA
GAAGTAATCCAACATGTGAATGAGCTAAAACGGCAAACTTCGGTAATAGCAGAAACGAGC
CCAGTTCCGACAGAATTGGACGAACTGACGGTGGATAATGCATCGGATGAAGATGGAAAA
TGGGTGATCAAAGCTTCGATTTGCTGCGAGGATAGGTCAGATCTCTTGCCGGAACTCATC
AAGACTCTGAAAGCATTGAAACTAAAAACGTTGAGAGCCGAAATCACAACTATTGGGGGA
AGAGTCAGGAATGTTCTCTTCATTACCGGAGACGAAGAGACTAACGGCTTTAACGGTGAT
GACGACGTCGGCGATGACCACTACTCTATAAGCTCAATTCGAGAAGCCCTTAAATCTGTG
ATGGACAAATCCAACGGCGAGGATTCAGCTTCCGGGAGTGTCAAGAGGCAAAGAACAACC
AACGCCAATAATAATATTATTGATCATTACAGGTCTCTTTGA
>PfbHLH84
ATGGCGGCGAACCCGCCGGAGGGTTATGCTTCCGACGACTTCCTCGAGCAAATCCTTTCT
ATTCCTTCCTACGCCGGACTTTCTGGCTCCGACGGCACTAACCCCTCCGAGATGAACGAC
ACTGTCTCCCACCTCGCTCCCTCCAGCCTCCACCATCCTCCCCCGATGTTTCCTTTAAGC
CTCAGTCTAGATAACGGCCGTGACGCCGTTAATGACAACGGAGCCTATGCAGTGAAGCCC
GAGAGGGAAGGAGTTAATAGTAGTAACATTGGGAGTTTATATCCGGCATTTGATCATTTG
CAGGCTCATGCCGTACGTCACCCCGTGCCTCACATTCAACAGGCTTTTCAAGGTCAGCCA
ACGCCAAGCACCGCTGTGACTGTGCCTCATCCACCTGTCATCAGGCCTAGAGTTCGGGCA
AGAAGAGGTCAAGCAACAGACCCCCATAGCATTGCTGAGCGGTTGCGAAGAGAAAGGATA
TCCGAAAGAATCAAGGCCTTGCAAGAACTTGTTCCAAGCTGCAATAAGACTGATAGGGCT
GCAATGCTTGATGAGATTCTGGACTATGTGAAGTTCTTAAGGCTTCAAGTTAAGGTTTTG
AGCATGAGTAGGCTTGGTGGGGCTGGTGCAGTGGCACAACTTGTGGCTGATATCCCTCTG
CAAGCCGTTGAGGATGAATCTGGCGAAATAGGATCTAACCAGCATGTGTGGGAGAAGTGG
TCAAGCGAGGAAACCGAATGTGAGGTAGCTAGACTTATGGAAGAAGATGTAGGTGCTGCA
ATGCAATTCCTCCAATCCAAATCACTTTGTATCATGCCTATTTCACTTGCAGCACTGATA
TACCCTTCTAGTCAAGCCGATGGCTCAACAATTGTCAAACCTGAGCCCTCTGCCCCTTCA
TAA
>PfbHLH85
ATGCACGATCCAATTCCTCAGATGATCGACGGCCTCCATGCAGTGGTCCAACTTGGAATA
TTGCCACGTGGAGCTAGTGAATATTTTCCCATGCAGCTATCCTCACCATTGTATGCATGG
AGTTGCATGCAAGCATATATCTCTTCAACCCTCCTCAACCGCAACCTGATGAAGATCCCT
AAGGTTGAGGTTGGACAGAAGAATTCGGATTTGCAGAAGCGGAAAATGGGGAGAAGTGTG
AGCCATGTAGAAGACGAAGAAACTCACGATAGCTCTTCTCCTACAGACAGCAAAAGAGTT
GATCAGAAGACAAACAATTTACGCTCCAAACATTCCGAGACAGAGCAACGCAGAAGAAGC
AAAATCAATGAGAGGTTTCAGATTTTGAGGAACCTAATACCCGAAAATGATCAAAAAAGG
GACAAAGCTTCATTTTTGTTGGAGGTTATACAGTATATCCACTTTCTACAGGAGAAGTTG
CAGATGTATGAGGGCTCTTGTCAAGGTTGGAGCTCAGAGTCCACAAAGTGTTTGCCCTTG
AAAATTAATTCTGGGCCAGTTGAAAGCTTTGTCGAGCAGTCTCAATTTGAAAGGAACTTT
TATGGCCATGAAGACAATGTTCACCCAACCCTGCTAAGTAATGCGCAGAACTCGGGGGAA
TCTGATTTAACGGGAGCTCCCTTATATAAATCAACAGATAACCCGCCCATGACAACACAA
GCCCTTCCTCTGGACTTGCCATTGCCAGCAGCTATATTTGAGAGTTTTCCTGGCCTGCCC
CTTCCAGGATCATTTCCTGAAGCTGACCAGTTGAACCAGTCTCACTCTCACTTTTGGCAG
GGTAGATCATGTGCAGATGATTGTTCTGTTCCTGTCTACTCTGCAAATGGGGAAGAACTG
AAGAGTGAGAGTGGTGAAGCTAGCATCTCAAATGTCTACTCTCAAGGGTTGTTGAATTCT
ATAAAAAGTTCACTTCATTCATCAGGAGTGGACTTGTCCCAAACCAGCATTTCCGTGCAG
CTTGATGTTGGAAAACAAAGTAATGGTGGAAGTACCAATGCCATATTCTCTATAAAGGAT
CAAGACAATGCATCCAGCCTCTGCTATGGATCTCCTATAAATATTAGTAAGAATTATGAT
CATCCTCCGAAAAGGTTCAGAGCTGATCAGACCTAG
>PfbHLH86
ATGGTGTGCCAAGCAGCTAGTCAGACAAAATTTCGAGCATTGAAACACGAGAATGGGATT
GCCGGGTGTGCCACCATAATAGTTAGAGTCATTGCATGCTTTCAACCTCTTCAAGATTGT
CAGGATTTCGGATCTATGTATGATCAGCATCTGCTGTCACCCACTCTGAATCTGTCGGGA
TTTCCTTTCATCAACGGCTATCTGAATACGGAGCCAGTTCATCGGTACACTTACAACGTT
GAAGATTCTACATTGAGAAATCTTCCCTCGATTCCCGATTCTGGTCTCCAACAGTGGAAG
GCAAGTGAACTAAATAAGTCGCAGAATTGGTTTTATCATAAGCCACATTTCCACCAAGCC
TTTGCTCCTGTATTGAACTTCACATACGAAGCAAAGCATCATGCAGGCCGATCTGATATC
GGACAGCAGAACAGCCCTATGACGGGCACTATACCTGCTCAAAAGAGATTTCTCGTATTT
GATCAATCTGGTGATAAGACCACCATGTTATACAGCTCCGGGGTTCACACTCCCGTTCAG
TTTGGAGCTTGTCGGGCGCCAAATCCGCCTACCGCGTATAATTTGAGCAAGGAGGAGCTG
AGGGATAGCAACTATCCTTCAAGACTAAGTTTGAACGATGGAAATATTGAAGACAACTCA
AGAGATGTTACAGAAGATGAAATGCACGAAGACACGGAAGAACTGGATGCTCTGCTATGC
TCTGACGACGACAGTGATTCTTCCGAGGATGATGAGACGAGCACGGGTCATTCACCCAGT
ACCATGACTGACAATGGCATGCCAAAACTGGTTGAGGAAACTGGTGAAGAAGTTGATAGT
TTTTCTGTGCCAACCAAAAGGCAGAAACTCTTGGATGCACGTGATGATGTACGGTCAGAC
AGGTATGCTGCGAGCTCTTTGAAAACGGTTGCTTGCTCTGAGTTAGAAAGTGATGCTGAG
TCGAGTTGTGGCAGTCATAGTAATCAGCATAAGGAAGAATTATATCTCCGGTTGGGCTGC
AAGAGATCAAGGAGAGACAAAATACACGAAACTGTGAGCATTCTGCAGAGCATAATCCCC
GATGCTAACGGGAAAGATGCAGTTGTTGTTATTGATCAAGCAATCCATTACCTGAGATCC
CTGAAGCAGAAAGCCAAGGCTTTGGGGCTCGATACTATTTGA
>PfbHLH87
ATGGCGAACAATCCAGGCGAAGCCAACTCCGACGATTTCCTAGAGCAGATTTTAGGGTAT
CCGAGCTACGGCGCCGGTAATTTGGTCGGAAATGAAGCTCCGTCGCCCGCGATGATGCTG
CAGCTCGGCTCGGGCGACGGCTCGGCTCACCTGGGTGGCATCGGCGGGATGGGAGTGGGA
CTCGGAGTCGGACTCGGCGGTGGTTACGGCGTCGGGAGCGGTGGTGGTGGGTTTCCGCTG
GGGCTGAGCTTAGAGCAGGGGAGAGGAGGGTTCAACGATGCGTCGGGGAGCGGGAAGAGG
TTCCACCGCGATGACGTTGTTGATTCCCGCGCTGCTTCTGTGAAAGGGGGTTTTCATGGA
CAGCCAATGGTGAACACTGTCCAAGCGGCACCCCATCCACCTGCAATTCGCCCAAGGGTA
CGAGCTAGACGAGGCCAAGCAACAGATCCACATAGCATAGCTGAAAGGTTGCGGAGAGAA
AGAATAGCAGAAAGAATAAGAGCATTGCAAGATTTAGTTCCTAGTGTCAACAAGACAGAC
AGAGCAGCAATGCTTGATGAAATTGTGGATTATGTGAAGTTCTTAAGGCTCCAAGTGAAG
GTGTTGAGCATGAGTAGATTGGGAGGAGCCGGTGCAGTGGCACCGCTTGTGACAGACATC
CCAATATCATCCGTAGAGGAAGAATGCAGTGATGGCGGAAGAGCTCAGCCCGCCTGGGAG
AAGTGGTCAAATGATGGAACAGAGCGGCAGGTAGCTAAGCTCATGGAAGAAAATGTAGGG
GCTGCGATGCAGTTTCTTCAATCCAAGGCGCTCTGCATTATGCCCGTATCCCTTGCTTCC
GCTATCTACCACACGCAACCTCCAGATACGGCCTCCCTAGTGAAACCAGAATCCGACCCC
CCATCCTAA
>PfbHLH88
ATGGGCAGTAAGTTTTGGTTGAATGATGAGGATAAGGCTATGGTGGAAAGGGTAGTGGGG
AGTGAAGCAGTTGAATATCTTGCTTGGTTGGCCACGGACAACGTGTTGTCGGAGTTTTCT
GCATCTGGTGGGGATCTAGGAGTGCAGCAAGCACTGTGTGAGATTGTTGAGGGATCAGAT
TGGACTTATGCAATCTATTGGCATGTTTCTAAATCTAAGTCGGGTAAATCTGCCTTGATA
TGGGGCGACGGGCATTGTAGAGAGCCAAAGGAAGGGGAGGGTGAAAATAATAATGGCTCC
GGGAATGAGAAATCAATGGATGGAGATAGTAGGAGATGGGTGCTGCACAAGTTTCATGCT
TGTTTTGGGGGATCAGAAGATGATAGTGTTGCTTCTAAGTTGGACAAAGTTTCGAATGTG
GAGATGTTCTATCTCACGTCGATGTATCTTGCATTCCCCTTTGATAAACCTTCCATTCCT
TCTCAGTCATTCAATTCTGGCAGGTCTATTTGGGTTTCTGATGTGAAAAGCTGTTTAGAA
CGTTATGAGTCGAGGTCATATTTGGCTAAGTTGGCTCGTTTAGAGACGGTGGTGTTTGTT
CCTACGAAGTCAGGGGTAGTGGAGATTGGCTCCAGGAGGTCTATGCCTGAGGACCGAAGC
ATTATTCAATCAGCAAAATCTATTGTAGTGAAACCGAATTTAGCACAGACGAAGGCTGTT
CCGAAGATTTTTGGTCAGGAACTTAGTGTTGGGGCTTCAAGATCAGGTCCAATTAGTATT
AGCTTCTCTCCAAAGGTGGAGGATGACTCTGTCCATTCTTCAGAATCATATGATTTGCAA
ACACTAGGCTGTGCTCAAATCTACGGGAACACATCAAACGGGCACAGGAATGATGAAAGT
GAAGGGAACCTTTTGTCACAATCCACTATTTCTAACATGGAGCAAGCTAGGGAGGATTCG
TTTCTCGTTTCTGATGAGAGGAAGCCTAGAAAAAGGGGTAGGAAACCAGCAAATGGGAGG
GAAGAACCATTGAATCATGTGGAAGCAGAAAGGCAGAGACGTGAGAAGCTCAATCAACGT
TTCTATGCATTAAGAGCAGTGGTTCCAAATATCTCTAAGATGGACAAGGCATCTCTGCTC
GGTGATGCAATTGCCTATATTGCAGATCTTCAGACGAAGATAAGGATAATGGAAACAGAA
AAAGGGATTCTGAATGCAGACGACAATCACTGTACCATAGCAGATATCGATTTTCAAGAA
AGGAGCGAAGATGCTGTTGTTCGTGTTAGTTGCCCTCTTGACTCTCACCCTGTATCCAGA
GTTATAAAAGAGTTGAGAGAGCATCAAGTGACGGCACAAGAGTCCACCATTTCTGTAACT
GAACGTGGTGAAGTCGTCCACACATTCTCCTTACAAACTCAGGATGGTGCTGCTCAACAG
TTGAAGGATAAGTTGGTTGCTGCTCTGTCAAAATGA
>PfbHLH89
ATGAAATCTGGAAAAGGTCATCTAGAAGAGGAAGAAGAGGAGGAAGAGGAGTTTGGTTCG
AAGAAGGACGCCACATCATCTGCTAATACCAAAGATGGGAAGAGCAGTGACAAAGCTAAT
GCTATAAGGTCAAAACACTCGGTCACGGAGCAGCGCAGGAGGAGCAAGATCAATGAGAGG
TTTCAGATATTGAGAGAACTGATTCCACATAGTGAACAAAAGAGGGACACTGCTTCATTT
TTGTTAGAGGTGATTCAATACGTACAGTTTTTACAAGAAAAGGTACAGAAGTATGAGGGG
TCATATCAACCTTGGAATTCAGAGCCCACAAAGCTGATGCCATGGAGAAACAGTCACTGG
CGTGTTCAGAATTTTGTTGGTCAGCCAGAAACCACAAAGAATGGTTCTGGTCCGGGTCCT
GCATTTCCCGGCAGATTTGATGAAAATAATGTTGCAGTACCTATAAACATGCCACCGGGT
CTGCCGAATCCCGTTGAACCCGATCACATGAGGGATGCCCCCAGTAGACCAATAGATCCA
CACACTGAACTTCCTAACAAACCAATGGGCATGCCATTGCCTATTCCAGTTTCCATGGCA
AACGATGGTGTATTCTCCCACACATTACATTGTCCACCACCATCTGATGCGCAGTCAACA
GAATGTCCTAGCACTGCTGATGCTCTGAACCGGCAAGATGACCTCACAATCGAGGGGGGT
ACAATCAGCCTTTCAAGTGCTTACTCTGAAGGATTATTGAGTGCATTGTCACAAGCACTT
CAGAGCACAGGCGTGGATCTCTCTCAAGCCAGCATCTCGGTCCAGATTAATCTCGGAAAA
CGAGCGAATACTGGAGCTACACCATTGATTGCTAAGGATCATATAATTCCTACGCCGTCT
AGCAACCAGCCTGTCGGAACATTTCAAGACGCCACCAGTAGTGAAGACTTAGATCTAGCT
CATAAAAGGCGAAAGATCTGA
>PfbHLH90
ATGGATCCGCCGTTAGTAAACGAGGCGTCATTTACCGCCGCCGCGAACCCGAATTCGTAT
AGTTTGGCGGGGCTGCTGTCGTTTCCTGGGAGCGGCGGACTGGGTCTCAGAATGGGTAAC
TTGGGCCGCGGCGGCGGCGGCGGAGATGCGTCGCTTGAGGAATCGACGGTGACAGAGCAG
AGCGGCAGCGGAAATGGCGGCGCGAAACGGACGAGGGATGTTGGGAGCTCATTTGATGAC
AGCTCTTCTAAACTTGTCTCCACCAGCAGTGCTAATCTAGATGTGAGTGAGTCGAATGCC
AAACGAACAAAGGTATCTGAATCGAGGGATGAAAATGGTGGCTTGAAAACAGAAGCAGAG
ACACATTCAGGGACCAGTAGCAAGCCAGTTGAGGAGAAAAGTAAAGCTGAACCACCTAAA
GACTATATTCATGTTAGAGCAAGAAGGGGTCAAGCTACTGATAGCCACAGTTTAGCTGAA
AGAGCTCGGAGGGAAAAGATCAGCGAGAGGATGAAAATTCTGCAAGATTTGGTACCAGGA
TGTAATAAGGTTATTGGAAAAGCTCTTGTTCTTGATGAAATAATTAATTACATCCAGTCA
CTACAACGTCAAGTTGAGTTTTTGTCGATGAAGCTTGAAGCGGTTAATTCAAGGTTGAAT
CCCGCAATAGAAGGGTTTCCTTCCAAAGATATAGCAGGACCAGCATTCGATGGCAACGGA
ATGATATACGGGCCGCAAACACCGGGAGTATACGCTCGAGGATCGCAGGCGGAGTGGCTT
CACATGCAGGTTGGAAGTGGTTTCGAAAGATCAACATGA
>PfbHLH91
ATGTCGAACAGAAGAAGCGGCAGAGCTAATTCGAGATCATTTACCCAAGATGAAGATGAG
GCTAACCACCTCATTTTCAAACTCCAAGCATGCTTGCCTGCAGATCATTCTACTTCAACC
ACCTCCAATAAAAAGACATCAGCATCAGAGATTTTGAAAAAGACATGCAATTACATCAAG
AAATTGCAGAAAGAGGTGGATGATTTAAGTGATGGACTTTCTCAACGTTTGGCTTCTGGA
GATATCCCTCCCACTGATGCAGACATCATTAGAAGACTTCTAAAACTCTAA
>PfbHLH92
ATGGAAATATTGGAACAAAACTTGGACGAATTGTTTGATCTCAACCCTTTTCTTGCTGAG
ATCTACTCCAATTACGGCGGCGGGGCCGCCGCCACCGCCGACGATCATGAGCTGAAAATG
AGTTCAATTAATTGTTGGAATGGGCAATTAGAAACATTAATTAGCCCTAGCTCTTCAATG
TCTATGGCTGCTGCTGTTGAAGCTCCACAGTTAATTTCTTTTGAAAAGGAAGAAAAATAT
TTTTCATCATTTTCTCCGACAAATAATTGCAATGCAGATTGTAATAATCTTCTAACCTCG
TCACAAATCATAAGCTTCTCACCTTCTGCTGAGGATGATGATCATTTTGGTAAGAAAGAG
AGGGTTTCTCCGGCGACTCGAACGCCGTCGCAAGCTCAAGAACATGTCATGGCGGAGAGG
AAACGACGACAGAATTTAGGCCAACTTTTCATCGCTCTTTCTAAAGTTGTGCCTGGGTTG
AAGAAGTTGGACAAGGCCTCTCTTCTTGAAGATGCTATAAACTACTTGAAAGCGCTTCAA
GAACGAGTTACCGCCCTTGAGAAAGAAGAGGCCGTGAGCTCGAAAAATGTACATGTAGAA
GATATCACGAGTTTTCCGAGCCCATCGGATAACAGCTGCGAGTTACCCCTCGCAGAGATC
CGTGTAAGAATTTCCGACAAGCATGCCCTAATAAAAATATGTTGCAAGAAACAGATGGGG
TTGATGTCAAGGATTCCATGTGAATTGGAAAGGATGCATCTCAGTGTAATAGACATGAGA
ATCATGCCTTTTGGAGGAGCAGCTCTTGATGTTACCATTCTTGCTGAGATGCAGAGTGGA
TTCATGGGCACAGTGAAGGAAATTGTTGACCACCTGCAAGCTGTTCTTGGAACTGCCACA
CAAATCTAA
>PfbHLH93
ATGCATTCAATCAAACCCCAAATTATTTCTGATAATAATATTGGAAGTTCATCATCACCA
ATCAGCTGGAATTCTTCATCCAAATCATCTGCCCCAACATTAATTTCTTTTGAAAACTCA
GAAAATATGGATTACAAATCCAACATTAATCTTGATCAGATGGGCAGTGATTATTCTTCA
ACCTCAGAAATTTTACAATTCTCTTCATCTGCTAAAGATGATTCTGGTAGCAACGACGAA
TACTATCCTGATATGAACCAGAAAAGGATTAATTCTTCTGCAGCAAATTCAAGAACTCCA
TCACAAGCTCTTGATCATGTCATGGCTGAGAGGAAGAGGAGAGAGAATCTAAGCCAACTT
TTCATTAGTCTCTCTAAAGTTGTGCCAGGTCTCAAGAAGTTGGACAAAGCTTCACTACTC
GAAGATGGGATCACTTATTTGAAAGATCTGCAAGAACGAGTGCGAGTTCTTGAAGAAGAA
GAGGAGAGGAGATCAATCAGCTCCGTTGATGCAGCTGTAGAGAGAGAGGGTTCTTCATCG
GACGGTCCAGAAATTAGAGCAAGAATTTCGGAGAAGCATGTCCTGATCAAGATTTTCTGC
AAGAAAGAGATGGGATTGATGTCGAGAATTCCATGTGAAATGTTGGAGAAGAAGATGCAT
CTAAATGTTGTGGACATGAGATTGATGCCTTTTGGAGGGACATCTCTTGATATCACTATC
CTTGCTGAGATGCAAGGAGAATTCGAGGGCACGGTGAAGGACATTGTTGACCACTTGCAT
ACCCTATTTTTGTAA
>PfbHLH94
ATGGTTTCGCCTGAGAACACGAATTGGCTGTATGATTATGGATTCGAGGATATTACTGTC
CCCGATGGCAATTTCTCTGCTCCTAATTCCGGGTTTTCTTGGCCCATTCAAGCCTTGAAT
GGCTCGTCGAATGCCAGTGTTGAAATTGATGGCTCATTTGGGGAATCTGATGTGCAAAAG
GAAACTGGGTCCAAAAAACGAACTAGAACTGAGTTATGTGCTCCATCTAGCTCCAAAGCA
TGCAGGGAGAAACAACGAAGGGACAGGCTAAATGACAAGTTCATTGAATTAGGTGCTCTT
CTTGAGCCCGGGAGGCCTCCCAAAACAGATAAAGCTGCCATCTTGGTTGATGCTGTCCGA
ATGGTAACTCAGCTAAGAAGTGAAGCTCAGAAGCTGAAAGACTCAAATTCGAATCTGCAG
GAGAAGATTAAGGAGCTGAAAGCTGAGAAGAACGAGCTTCGTGATGAAAAGCAAAGGTTA
AAGGTGGAGAAGGAGAAGCTGGAGCAGCAGCTAAAGACAATGAGTGCTCCCCAACCTGGC
TTCTTACCAGCGCCTCCAACCATGCCAGCTGCATTTGCTGCCCAAGGCCAAGCTGCTGGC
AACAAGTTGGTGCCTATCATCAGCTACCCTGGTGTGGCAATGTGGCAGTTCATGCCGCCA
GCAGCTGTTGATACGTCTCAGGATCACGTGCTGCGCCCACCGGTTGCCTGA
>PfbHLH95
ATGGCTGACGAATTTCAGCTAGGAAATGGAAGCTGGTGGGATACATCATCAAGAAACAGA
TTTGAGAGCGGAACGACGCCGGCATCGTCGTCGATTTCGACGACGTTGAATGCTATAGCA
AGCTTCGGATGGCCAACGGAGATGGTGGACATGAAATCGAGGTCATCAATGGATTCCACA
ACGGCGTCCACCGGTGGCTCCATGGTGTTGCAAAGCGGCCATGATGATCAATCATCTGGC
GGCGGCGGAGGAGGAGGCGGAGGTGGAGGTGGGGTTCTATCGAATCCCAACTTGCAAATG
ATGGGATTAGGCCTTTCTTCTCAAAGCATGGATTGGAATCAAGCTTTATTAAGTGAAAAA
GGTGATAACAGTTTCCGGTCGTTGCTGCAAGAAGATTTAAGCTCAAACAGCGGCAATTTC
CAGGCGGAATCCGCCGCCGCGTCTTCTCAAGAACAGTGGCGGCAGAAAATGTTTTCCGGA
ACTTCTTCAGAGAATGAATTCAAGCAAATAAACCGCGGCTTTTCGTTAGATCAATCGCAG
TTCAGTTCTCAGGCGAGCTCCAACGACAGCACGATAACATCCCACAGTTTAACGACGGCT
TTTCAGGTGGATTCCGCCACCGCCTACAGCCTTTTACTGTCTGAAAATCAGCCACAGACT
AACTACCAAAACCGACCCATATCGAATTATCCGTATCCCTCCGGCGGCGGCTACGCGGCT
GAAATGATACCCTCCATGACCAAATACCCGCCGTTCTTGAGAACTTCGCCGCCGAAGCAG
CAGCCGGCTAACAGCAACCATTTGCATTTCACTAACAACACTCCTTTCTGGAATGCGTCG
GCGCCACCTCCCGCCATGACCGACGCTCGATCGAGTTTCTTCCCGCCATTACAAACTCAG
ATTCCTACAGCTCCATCCTTCGACGACAAACCGAAGAACAAAGGAGAAGTCCGGGATTTG
AGTGCGGCGAAGAAAAGCAACTCGGAAACGTCGAATAAACGGGCTCGAAACGAAACAGCA
TCGGCTTTGCCAGCTTTTAAGGTGAGGAAAGAGAAGATGGGAGACAGAATAACGGCACTT
CAACAATTGGTCTCGCCTTTTGGAAAGACCGATACGGCTTCCGTGCTCTCTGAAGCGATT
GAATACATCAAATTCCTCCACGAACAAGTCAGTGCCTTAAGTGCACCCTACATGAAAAAT
GGAGCTGCCATGCAGAATCAGCAGATAAATCCTGAAAAATCGAAGGATCCAGCAGAAGGG
GTGAGACAAGATCTTAGAAGTCGGGGGCTATGTCTAGTGCCGGTTTCCAGCACTTTTCCG
GTGACTCACGAAACAGCGGTCGATTTCTGGACTCCTACATTTGGCGGGACATTCAGATAG
>PfbHLH96
ATGGAAGAAGAATTTCAAGGGGGAGTTTGTGGTGGAAACTGGTGGAATTCATCAAGAAAT
CTCTTCAATTTATCACCGTGCTCCGCCGTGGTCAACGACCTCGGAAGCCCTGGGTGGCTG
AACCCTAGCCTCATCGTCGACATGAAAACCGCAAAGTCCATCAGCGACGACTCCGCCGCC
TCCTCCGACGGAGGCAGCTCCGTCGTGCTTCAAGAAGCACACAAACCTCAACCTCAGCTC
ACTGCCAACAGAAACATGCCTATTGATTCAACTCTCGAGATGATGGCCGACGATTGGAGT
CAAGATTTGCTCAATGATAGTGCAAGATCACAAGAAAATTATTCCCACATGCTACAACTA
CAAGCCCTTAATTCCAGCATGAATTGTCGACAAAAAATCGCAGACGAATGGACTACCTCG
GATTTTAGTGTCGATTCTTCAACTAACTCGTTCAAACAAGTGAATGATCAAAGTTTTCTC
TCTCCACCAATTAATTCCTTCACTAGCTCAGCTTTGCCGTTGAATTCGGCGTCGTATAGC
TACACTTCCTCCTTGCTGCAGACGCTGTTCGATGCAGAAACTCAGCCTCAGCAAGTTCTG
TTAGATAACGAGGCCACCAATAATTATTCGAGTTTCGGGATGAACTCAGCTGCAGTTATG
CCTAGTTCCTGTAAAGCTTCTCTTCCAAAATTTACCAATAATCTACAGTTCATTAATAAC
ACGGCGTTTTGGAATGCAACGGCTGTATCTTCGGGAAATGTTCGTGCGAGTTTTCTGCCT
TCATCAACGCCACAGCTCATTCCTTCATCTCTTAATAAACCGAAGCTTAATCAGAAAAAC
TTCAGCGCTAAGCAGCATCACAATGAAAAGGCTGGGGAAGCGGACTCTATGGCGAAGAAA
TCTGGAAGTAATGAACCTGCATTAAAACGTCCAAGAATTGAAACTCCATCGCCATTGCCA
ACTTTTAAGGTCCGAAAAGAGAAGTTGGGGGACCGTGTAACTGCGCTCCAGCAACTGGTT
TCACCTTTTGGAAAGACTGATACTGCGTCAGTTCTCCATGAAGCAATTGAATATATAAAA
TTGCTCCATGATCAAGTCACTGTACTAAGTACTCCATATCTGAAAAATGGTCCGCCTCCA
CTGCAGCGTCAACAGGCTTTTGATAAAATTAAGGATCAAGAAGAGACAATGAAAGACCTA
AGGAGTAGGGGTCTTTGCCTCGTACCAATATCGAGCACCTTTCCGGTAGCCACCGAGACG
ACGGCCGATTTCTGGACACCTACATTCGGAGCGAGCTTCAGGTAG
>PfbHLH97
ATGGAAATTGTAGGAGGATCTTTTCTTGATGAAGAGTGGGACTCATTGAGCCAAATGTTT
AGCAGTGGTGAAGAAATGAATGGAGATTTCTTGGTGCATTGTGAAATCCCTTCATCAGAT
CATCATGCCAACTTCTGCAGCATTTCTCAAGAAACTAATCATCATAATACTAATACATTT
GAGCCCATCAATTTTCACAATGAAGATGGCTTCATGTTGCCTGTTTTCCCCGATGATCAT
GTAATGGAAGAGTTTCTACGTTTGAAACCCCAAAATCCTGATTCTTGCCAACAAATGCAG
CCCAAGAGGAATTCTTCACAGGATTCCTCACCTCCAAATCCTAAGAAAAAACCTCGATTG
TCAAGAAATGCACAGAAAAGCAGAACAACGCAGTCGAAAAAAAGCAAGAGAACAAAGCAT
AATGAAGAAGAGAGCATTAATGGTGGAGGAAATAGTTCTGAGGAAGACTCCAATGCTTCT
CAAGAACTCATGAATGGAGGAACAACAACTTCTGAGTCGAACGCGAAAACTAGAGCCACC
AGAGGCTCTGCAACTGATCCACAAAGCCTTTATGCAAGAAAAAGAAGAGAGAGAATCAAT
GAGAGATTGAAGGTCTTGCAAAATCTTGTTCCCAATGGAACAAAGGTTGACATAAGCACA
ATGCTGGAAGAAGCTGTGCAATATGTGAAGTTTCTGCAGCTTCAAATCAAGCTGCTGAGC
TCAGATAATCTGTGGATGTATGCTCCACTTGCTTACAACGGAATGGACATCGGGATTTAT
CAGAATATTTCTCCAAATCTGAGGCTTTAG
>PfbHLH98
ATGGGGTCTGAGGAAAGTGGGGATCGAGTGTTCCAACAGAGAGGTGGTGGCGGCAGTGCT
CTAAATTCAGGAATGGTGGGCACAAATTCAGCTTCTGACAAAGTTTCAGGTGTGACAATG
TGCTCAGAGTCCATGTTCTATGGTTCTAATTGGGATCCAATAGTGTCACTGAGTCAAACT
GGGAATTTTGGGAATTCTAACATGGTTTCTCAGAGTGAGTTTGCTAATCCACTTATGTTG
GAGAATCAGACACTGGGAAGCTCTCTGGTTCAGTTTCCATCTGATTCAGCTCTTGTTGAT
TTGGTGCCAAGAATTCCAAGTTTTGGGAGTGGGAGCTTCTCTGAGATGGTCACATCATTT
GGCCACAACGCTGAATCGGGTAATCTTCCCCAGAAGAAGGGGGTTTCTCAGGATCATTGC
CGAAATTCGGAAAATGGGATGTTAGGAGCTTCACCTTATGGAAAGAGGAAGAGGGAACTG
CCACAAGGAAGCTCACCAAAGAATGCTGAAGAAGAAGAGCAGAAGGATCCCTCTGGCGAT
ACATCTGAATTCCCTATCGAAGATGATGAAAAGAAACATAAATTCGACAAAAACATGGGC
CAAAACTCTCGCGGTAAGCAAGTATCGAAACAAGCAAAGGATAATCCCAGTGGTGCAGAA
GAATCAAAAGACAACTATATTCATGTGAGAGCCAAAAGGGGCCAGGCAACAAATAGTCAC
AGCCTTGCAGAAAGGGTGAGAAGAGAGAGGATTAGCGAGAGAATGAGATTGCTTCAGGAA
CTGGTTCCTGGTTGCAATAAGATTACTGGTAAAGCAATGATGCTTGATGAGATTATCAAC
TATGTGCAATCACTCCAACAGCAGGTTGAGTTTTTATCAATGAAGCTTGCAACCGTAAAT
CCAGAGCTCAACATGGATATAGACAGGATTTTGTCCAAAGATATTCTTCACTTGCGTGGC
AACAATACAACCCCACTCGGAGTTCCGGGATTGAGTTCATCCCTCCCTTTCCCTGGATAT
CCCCAAGGAGCCTTCAACAGCACCCCAGGCACAAGTGCGCCATTCCATTCATTACCCCAG
CATATATGGAATAATGAGCTCCAAGGTCTTCTCCAAATGGGATTTGATCCCGATTCCTCT
GTTAGCATGGGGCCGAATGGGATGTCGAAAATGGAGCTATAG
>PfbHLH99
ATGGAGTTGTACTCAAAGGAACAAGGTTTATTGGAAGAGTTACTAGGGCTAAGAGAGATG
GAGTACTACACAAATCAAGATTTCAACATAGGTTGGAACATTCTCGAAGATTTTTCCATC
CCCACGAACACCTCCTCCTGCTTCGAAGATTTATCTCTCCCCATCGATCAAATTCCAAAC
TGCTCATTCTACAGCGCCCCGTTTGGCGACGAGCTTTCACCTCCTGATTTCTCTTCAGAA
TCCTCCAACACAAAGATCCATTCCCAAACACTCCCTTACACTTACACTACTACTTCCCAA
CCACCACCACATCCACATACTTACTCCTCCATTTTCATAGATAACGAAGATGCTGCCATT
TTCGGAAATTCCGATATCGGGGCTCCATGTAAGCCCGAACCCGTACCCGAATTGCCCGCT
TTCAACATCCATGAAATCATTAGTGAAAGGAAGACCAAACCGAAGAAGCTCAACGGCCAG
CCCTCCAAGAACCTCATGGCGGAGCGCCGCCGCCGGAAGCGCTTGAACGACCGCCTCTCC
ATGCTCCGATCAGTTGTTCCCAAGATTAGCAAGATGGACAGGACATCCATACTGGGAGAT
ACCATAGATTACATGAAAGAGTTGCTTCATAATATAAATAATTTGCAAGAAGAAATGAAT
TTGGGAGTAAATGAATTGGGGTTGTTGAGCATATTCAAGAATTCTAAGCCTGAAGAAATC
TTGATCAGAAATTCACCCAAGTTTGAAGTGGAAAGGAGGAATTCATCAGAGACAAGAATA
GAGATATGTTGTGGTGCAAAGCCAGGATTGTTGCTATCAACAGTGACAACTCTAGAGGCA
TTGGGCATCGATATTGAGCAGTGTGTTATTAGCTGCTTCAACGATTTTTCAATGCAGGCT
TCTTGCATTGAGGATCTGAAGCAGAGGGCAGTTTTGGATTCAGAAGACATAAAACAGGCA
CTGTTTAGAAACGCAGGATATGGAGGAAGGTGTCTCTGA
>PfbHLH100
ATGGAGTCTGCAGCAAACAGCCATCATCACCATCATCAGCTCCAAGATCAACTTGTTGGC
TCTTCTGCTTCTTCTTTAGCTACTACCCCTTCTTGCTATGGACTAGCTTTCTCTACTACT
CATGCTTGGCCTCCTACAAATTCCTTCTTGAACTCTAACTACTTGAGCTCATATCCAAGT
GAAACAAAGCAGCAAGAAAATACTACAGTTTGTTCACAGACATACAGCTCATCCATGGCT
CCAGACTTAGGCTTCAATTGGTCTAATAATAATAATGCTACAAATAATGATGATTGCGAC
CAAGATTTGCAACATCAATCTAGGATTAAGGAAGAACTGGCCAACCATTATTATCGCAAT
TATTCAGAGATACTAAGCAGCAGTCCACAATCCACCACAGATGAATTAAACGAGCAGGCT
CATCATGATCTGCAAGCTGCTTCAAACGACGTCGCGACGACAAAGTTCTTGCTCAAGTCC
TTCTCCTACGGGAATCTCATGAACAAGATTCAGCTCTCGCCTGCACCTAATGATTTCTAC
TCTAATACAAGAGGGTTTGGCCAGATTTTCCCCGGTTTGAATCAGACGGCTGTGACGAAT
CCGGCATCTTTGGATATGAATTTGGAGGCGTTGGATCTTCTTGCTTCGTCAAGATTTAGT
GGGAATTTTGTCACCTCTCCTTCGCAGAATCAAATTGGGATCTTCAGAGATGGATTAATT
TCTAATTATGGTTTTGATCATATGCAACAATCTCATCAGAATATTAATCCATTTTATGCC
TCTAATAAGGTGTCATCAGCCTCAAGCAATGCAGTAGTTGAAGCTAAACGCAACAGCAGC
AAAATGGAGCCAAAGTCGCTAATTCAAAATACGCCAAAGAAATCGCGGTTAGAAGCGCGC
TCTTCTTGCCCTCCCTTTAAGGTGAGGAAAGAGAAATTGGGAGATAGAATTGCAGCACTT
CAACAGTTAGTAGCACCTTTTGGCAAGACAGACACAGCATCGGTACTAATGGAGGCCATT
GGATACATCAAATTCTTACAGAGCCAAGTAGAGACTTTAAGTGTCCCCTACATGAAGGCG
TCACGAAACAAGCCCAATCGAGTAACGAAAGGGGGTCTAGCTGAGAACGAAAATGAAGAG
CAAAAGCGTGACCTGAAAAGCCGAGGGTTGTGTTTGGTTCCATTGTCGTGCTTGTCATAC
ATAGCCGACGGTGGCGGCGCAGCCGTTTGGCCGCCGCCTCACTTTGGTGGCGCCACCTAG
>PfbHLH101
ATGGAGTACTACACAAATCAAGAATTTAGCAATTTTGGCATCCCCACAACAAATGGTTGC
TCTATCGAGAGCTCCTCCTCCTACGCCCCGTTTGGCGACGAGTTATCGCCACCTGACTTC
GCACTTGATTCCTCGACCTTATACATCGACCCCCAAACACTCCCTTACTACTCCATTCTT
GATGACAATGAATACCCATTCCCAAACGGGCTTCAAAATCTGGATAACGGGGCTCCATCC
AAACCCGAACCCGCATCCGAAATCCCCGGTTTCGAGATGGGATCGGTTCAGATTCGAAAG
AGCAAAGTGAAGAAGCTCAACGGCCAACCCTCCAAGAACCTCATGGCGGAGAGACGGCGG
CGGAAGCGCCTCAACGACCGCCTCACCTTGCTCCGATCAGTCGTTCCCAAGATTAGCAAG
ATGGACAGAACATCTATTTTGGGAGACACGATAGACTACATGAAGGAACTGCTAGATAGG
ATCAACATCTTGCAAAAAGAAATGCATTTGGGGCCAAATCAATTGAGCACAATGAACATA
TTCAAGGATGTCGAGCCCAATGAAATCTTACCCAGAAATTCACCCAAGTTTGAAGTAGAG
AGAAGAAACCCGTATACGAAAATTGAGATTTGCTGCGGAGCGAAGCCGGAGTTGTTGCTG
TCAACGGCGGCGACACTAGAAGCATTAGGCCTTGAGGTTCAGCACTGTGTCATTAGCTGT
TTTAATGGCTTTGCTCTGCAAGCTTCTTGCTCAGAGGATTTGAAGAAGATGGCAACTTTG
GAATCAGAAGACATAAAGCAGGCGTTGCTTAGAAATGCAGGATATGGAGGAAAGTGTCTG
TAG
>PfbHLH102
ATGGAGGCTGTTGAGGCTTTTCTTGATGGAGAATGGGATTCATTGAGCAAGCTGTTTTCC
TGTGAGGATTCAGATCTTCTGCTCCATTGCAATGGCAGCAACTTGTTCTCGTACAGAGAC
GATATTCCGTTGAATTTAGCTGCATTTGATGCAAATTCGACACTCCCAAATTTTTTTTCC
GTTTCACAAGAAAGTAGCCACAGCACTAGCAGCAGCACTGCTGCTTATTTCACTAACACA
TTTGATCAGTCCATGGACTTTTCTGATGATTTGATGGAAGAAATACTCCAATTAAAGGCA
CAGATATTGTGCAATGATCAACCAGAGATTCGGCCTAAAGAGAGCGACGATTCTTGCAAT
GAAATGCAGCTCAAGAGAAAGCTGTGTGAAGAACCTCCAGCCATTGCTGATAAAAAGAAG
AGACCTCGCGTTGTTAGAGAAACGCAGGCAAACAAGAGGAATGCACAGTCGAAGAAGACG
AAGAAAGCTATGCAGACCAGTAATAATGATGAAGAACTCATGAATAATGCTGGAGGAATT
ACTGTTGGACAGAGCTCTAGCACCTGCAGCTCTGAGGAGGAGGATTATTCAGAGACGATG
CCGACGATGACGGGGAAGGGGAAGGCCAGCAAGAGTCCAGCAACTGATCCTCAGAGCCTT
TATGCAAGGAAAAGAAGAGAAAGAATTAATGAGAGACTGAGAATCTTGCAGAATCTTGTT
CCCAATGGAACAAAGGTCGATATTAGCACAATGCTTGAAGAGGCCGTTCAGTATGTAAAG
TTTTTGCAACTTCAGATCAAGTTGCTAAGCTCGGATGATATGTGGATGTATGCACCCATT
GCTTATAATGGGATGGATATGGGCCTTTATCAGAAGATTAATGTTCCAAATCTATAA
>PfbHLH103
ATGGACATTGACTTCATGAAAAATGGCGGCGAAGATCATATGGAAATGATGCTGATGCAG
ATGGAGAAGCTCCCCGATTTATCGGCGGCCTACGCCGACGTCGTGAACGAGATTCCGATC
ATGGATTTCAGCAACAATGTGAGTGACTACGCTAATAACACTGCTTTGGAAAACCTACAC
GCCCCCATCAATCTGCAGCCGACGTCAACAATATCATTTTCCGGCGGGATGACTCTCAGT
CATCAAGAGCAATCGCCGTCGCCATTTCTGCAGCACGGCGGAGCCCAGAAGCGGAGCTCG
ATGGCGGCGATGCGGGAGATGATATTTCGGATTGCGGCAATGCAGCCGATCCATATCGAC
CCGGAGTCGGTGAAGCCGCCGAAGCGGCGGAACGTCAAGATATCGACGGACCCGCAGAGC
GTGGCGGCGCGCCACCGCCGGGAGAGGATAAGCGAGAGGATTAGGATCCTGCAGAGACTG
GTCCCCGGCGGGACGAAGATGGACACGGCGTCGATGCTCGATGAGGCGATTCATTACGTG
AAGTTCTTGAAGAGTCAGGTTCAGTCGCTGGAGCGGGTGGCGGCGAATAATAGGCCCGCC
GCCGGGATTGGATTCCCGGTGCCAATGGCCAGCGGGAGCTATTTTCCGGTGGCCGGGAAA
GGGTACCATCATCATCAAACGACGTCGCAGCATCTCGCCGAATGA
>PfbHLH104
ATGGAGTTTTTCAACAGTTTCGATGGGATACCAGATAACTACTTAGGGTTCCAAGGGGTG
TCGTTGTCGTCGTCGTCGTTGGTTCTTGATAATGAGAGAGGAGAGCTCGTGAAGACTCTG
ATGAAGCCCGGGCAGAAGTTGGCTGACGCTGACAAGGCTTTAATTGCTCTCAGGAATCAC
AGCGACGCTGAAAGGCGAAGAAGGGAAAGAATTAACGCCCATTTGGCTACCCTTAGAACC
CTAATTCCCGGAACAAACAAGATGGACAAAGCAGGGCTGCTAGGCGAAGTTATCAATCAA
GTGAAGCTGCTGAGGCAGAGTGTGGGCGAAGCTACTAATGGGACACTGGTGCCCAGCGAT
ATTGATGAGGTTCGAGTCGAAGAAGAAGAAGATCCAAACGACGCCACTGCAATCTCGATC
CGAGCATCGTTGTGTTGCGATTTCAAGCACGAGCTTCTCTGCGATCTCAGAGAAGCTGTG
GATGCTCTCCCTCTCAAGTCCGTCAGGGCTGAGATTTCTACCTTGGGGAGTAGAATGCTG
AACGTTTTCGTCATTTCGGGGCTCAGGACTCAAGAGGGGGAAGGTGGACACTCCCTTGTC
AATTCCATTCGTCAGGCTTTTCGCTCTGTGCTCGATAAGTTTTACGCATCGGAAGAGTTC
TCGTCGAGAAATACTTCCAGCAAGAGGCGAAGAGTCTCGTTCTTCGCCTCTCCCAGCTCG
TCCGTGTCTCTCGGAGATGTCTGGTGA
>PfbHLH105
ATGGGAAAGCCTCGTCGTAGCTTAATTACCTCGAATCCGGGAACTGCTCCAAGAATTGAA
AGGAAAATCATTGAGAAAAATAGAAGAACTAAAATGAAGAATCTCTATTCCCAACTCGTT
TCTCTCCTTCCGGAGAACACTTCCAAGGTGGAAGGGGCGCCATTACCTGATCAAATAGAT
GAAGCAGTGGAACATATCAAAAACACGCACACGAAGCTGGAGAAATTGAGGCAAAGAAAG
GAGTTTTTATTGCAAAGAAATAAATCGAAGCATTCATGCATTACAAATGATCAAAATCAG
ATACCATCACCTCTTATTGAAGTTCAAGATATGGGGCCACATCTTGATGTTATTTTAGCA
AGCGGGCTTCAAAATTATTCCAGTTTTCTGGATATTATTAGATTGGTTCATCAAAGTGGT
GTCGAAATTGCAAGTGCAAGTTTCGCAAGAGATGCCAACTCATCCATTCAAGTTCTCCAC
GATAAGGTAGGGCAGCCGAAATCGGGTTTGGATGGAGCCACAATTTCAAGAAAGCTGAAG
GAATTAGTGTCTGGAGGAGCTTCTTCAAGCAGTGAAGTAGTTGAATCTCAACAAAATTTA
TGGGATTATGAAATTGATTCTAATATTAATTGGGGATTTGAAATCCCTGAAGTATTATTA
CCTGGCCTGCAGGAATTTATGATCACTATGAACAGATGTCTTAAAAATTAA
>PfbHLH106
ATGCAACCACCGCGCAGCGCTGAGCTGACTCGGAGCGACGGCGGACTCGCCAGATACCGG
TCGGCTCCGGCGACCTGGTTGGAAGCGTTGCTCGAATCTGACGAGGAGCAACCTCTACCC
GATGTCGTTCTGGATATTCCCAAACCACCGCCGCCGCCGCCGCCCAATGCCTCCGCCGTC
GACGTCGATCTCGAGCTGCTGGAATCCGCCGGAGGCGGCGGCTTCAGCAATTTCCTGAGG
ATGAACAGCTCCCCAGCGGAGTTCTTGTCTCTGCTTAATAATTCTGAAGGGTTTTTTTCC
AACTTAGGGATTCCGTCGAATTACGAGTTGTTGTCGGCGCCTGCAGCTAAGCGCGCGCGT
GAAGCTGAGGACTTGGATAAGAATTCGCCGAAAAGGTCGTCGTCATCGTCTTCTTCTAAT
CATTCGAAAGGAGAGAAGGGTAGGCAATTTCAAGGTGGAACGGGTAGGTCATTGGATGCT
GAAATGGAGAAGCTTTTGGAGGACTCGGTTATGTGTAGGGCACGAGCAAAACGTGGCTGT
GCTACCCATCCTCGCAGCATTGCTGAAAGGGAACGAAGAACACGGATTAGTGACAGGATA
AGGAGGCTCCAAGAACTTGTCCCTAATATGGATAAGCAAACAAACACCGCCGACATGTTA
GAAGAAGCTGTATCATATGTTAAACATCTGCAGAAAGAGATTCAGGAACTAACCGAGCAT
CAAAAGAAATGCAGATGCTCAATAAATGATTGA
>PfbHLH107
ATGGGGGTTGTTGGTTGGAGTAATGAGGATAAGGCGGTGGCCGCGGCGGTTTTGGGAACT
AAGGCTTTTGATTACTTGATGTCGAGCTCAGTTTCTGCTGAATGCTCATTGATGGCAATG
GGAAATGATGAGAATTTGCAGAATAAGCTTGCAGATCTTGTTGAGCGCCCGAATTCTTCC
AATTTTTGTTGGAATTATGCAATATTTTGGCAGCTTTCTAGGTCGAAGGCTGGGGACTTG
GTGTTGGGATGGGGGGATGGGTGTTGTCGAGAGCCCCGTGAGGATGAGGAATCTGAAGTT
ACTCGAATTCTCAAAATGAGGCTTGAGGATGACTCTCAGCAGACAATGAGGAAAAGGGTT
CTTCAAAGGCTGCACACTTTGTTTGGAGGTGGTGATGAGGAGAATTATGCGTTTGGATTG
GATAAGGTAACTGATACTGAGATGTTCTTTCTGGCATCAATGTACTTTTCTTTCCCTAGG
GGAGAAGGAGGGCCAGGGAGGTGTTTTGGATCTTGCAAACATGCTTGGTTGTCTGATGCA
TTGAAGTCGTCTGTTGATTACTGTGTTAGGTCATTCCTTGCAAAGTCGGCTGGCATGCAA
ACTATTGTTTTGATCCCAACTGATGTTGGTGTGGTTGAACTAGGCTCGGTCAGATGCATC
CCGGAAAGTATGGAGCTAGTGAAGGTAGTTGGATCTTCCTTTTCATCATTTTCTTCGCTC
CTCAGGTCCAAGCAAGCTGCGGCTGTGGCTGTGGTGCCAGTAACTGAGAAAAAAGATATG
AATGGCCCCATTCCTAACTTGGCCATTGGTAACCGACCAGAAGTTGTTCCCAAGATTTTC
GGGCAGGACTTAAATTCCAGTCAAGTGCAATTTAGGGAAAATGTTTCTGTTCGGAAAGCA
GAAGGGCAAGACAGGACCTGGGATGCAAGTGGAAACAGGAACAGGCTGCCATTTACCAAC
AGTCAGAATGGTTTTAATGGCACTACGTGGACACAGTATAGTACTGCAAAGGTAGGGAAT
CCGGTGGAGGTTTACAATCCTCAGACTCCAGCCAAAAATCGTGCTGAGGTTGCCAATGGG
AACAGAGAAGAGTTTGTGCTTAATAATTTTCAGCATCAAAAACCTGCTCAAATGCAGATA
GATTTCACTGGAGCAACCTCAAGGCCCTTATCCTCACACCAACAAAGTCTTGAGTCCGAG
CTCTCAGATGTTGAGGCTTCATGCAAGGAAGAGGTTGCAGGGCTATTGGAAGACAAGAGG
CCAAGGAAGCGTGGTCGGAAGCCTGCCAATGGAAGAGACGAACCCCTCAATCATGTAGAG
GCAGAAAGGCAGCGTCGGGAGAAGCTGAACCAGCGTTTCTATGCTCTACGAGCTGTTGTC
CCAAATATCTCTAAAATGGATAAAGCTTCTCTCCTTGGAGATGCTATTGCTTACATAACC
GAACTTCAGAAGAAGCTGAAGGACATGGAGTCTGAGAGAGAAAGGCATGGAAGCATATCA
AGAGAAGCATCTGCTTCAGAAGCTAATTCAAACAGAGAAATGCAAGACCTAGCTTCGAGC
ATCAGCATTGAAGCTGGTAGTGAAGAAGTCACTGTTAGGGTTAGCTGCCCGTTGGACGCC
CATCCAGCATCAAGAGTTATCCAAGCAATCAATGATGCACAAGCAACTATTATTGAGGCA
AAAATGGCTACAGGGAATGAGAGAGTGTTCCACACATTCCTTGTTAAATCCCATGGATCC
GAACGACTAACTAAGGATAAGTTGATCGAAGCCTTTTCCCGTAGATCCAGCTCTCCCCAT
CAACTATCTCTCGGGTAA
>PfbHLH108
ATGAGCAGAAACAGCAGCTTTCTGCTCTCGAATCCGAGCAATCACAACAGTTTGAAGCAC
GTTTCAGGTGAGGCACAGTTCTCGAAGAACAGAGATTCGATGGGGTCTGATTTGTTTCTG
AATCAAACTCCACTTCAACAGCAGCAGCAGCAACAGCAGAATAATAATAATAATAATCAG
CAGGGATTATCGCGGTATCGATCGGCACCGAGCTCGTTTCTGGCGGCGCTTTTGGATTCT
ACAACTGACAACAGCAGCAGCGGTGATGAATCTGAAGCTCTGTTCTCGGCTCTCATGGAT
GGGCATGGCCCCCCTGATCTGAATCAGAAGAGAAGCAGTGGCGGAAATCAGATGCATTAT
CATCTGAAGCAGGAAGTCGGGGTTGAATCGGAGCCCCGACCCGGGTCACTGATGGGTTAC
GAGAGTGCTGTGAGTGGTGGTGGAGGTGCTATTGTTGGATCTTATTCTGTGGGATTGGAT
AATCAAGTTGATTTGAGAATGAACAATGGAAATGCCTCAAATCTTGTGAGGCAGAGCAGT
TCTCCTGCTGGATTTTTCAATGGATACGGCATAATGGGAGAGGCGGGAAACTACAAAGTC
CATAACAGCCATTCAAAAGGCAGTTCATCAGCAGCTGGTGGCTTGAGCAATCACATGAAC
TTCTCATCTGGTCCATCTTCGAGCTCGAGGTTCATGCCTAGCATACCTGAAATTGTGAAT
GAAAGCATGGGCACCCGTAGCCTTGAAACCGGAGTGTTGGGGAGGGCTAATAGTGCTAAT
GCCAGAGAATTTGAGGCCGTCTTCCCTCAAGACTCCTGGAATGATACTTCTTTCAACAGC
TTGAAAAGAAGCCGGGATGATAATGTGAAGATGTTTTCCGATTTCAATGGATTGGAGAAT
GGAGAAACAAGAAAAAACCCTCATGGTTTAGTTCACCATTTGAGCATGCCCAAAACATCT
TCTGAAATGGCAGAAGTAGAGAAGTTTCTACAGTTTCAACCGGACACAGTTCCCTGTCAG
ATTAGGGCGAAAAGAGGCTGCGCCACTCATCCAAGAAGTATAGCAGAGAGGGTGAGACGG
ACTAGAATTAGTGAAAAGATGAAGAAGCTGCAAGATCTTTTCCCAAATATGGACAAGCAA
ACCAGCACAGCTGATATGTTGGATTTGGCAGTTCAATACATTAAAGACCTTCAGACACAA
GTCGAGACACTCACGGAGACCAAAGCCAAGTGCGTCTGCTCAAACAAACCTCAACAAACA
AGTCCCAACTCGTAG
>PfbHLH109
ATGAGTAGTAGTTCAGCCTCATATAGCTTGTTGCAAACTCTGTTCGACACAGATTCTCAA
TCTCTACTACATAATGAGTCGACGTCGATGAATACATACCCGCACCCGGTCCATTCAAAT
GGATTCTTGCCTAAACCCTCTTCCACTATTAATCGTTTGCCCCTCACTAATAACGCCCTC
TTATGGAATTCCACGCCTTCCACCACAACATCTCCATCTCTCACCATTAATCACAACCTA
ATTCATGATATCCACAGCAGCGCTGCAAAGCAGCAGCAGCAGCGTGAAGAAGGCAAGGAC
TTAGCCACAGTGGTGAAGAAAGTAAGTAATGAACCCGCATTCAAACGTCAAAGAATCGAA
ACTCCATCACCATTGCCGACCTTTAAGGTCCGAAAAGAAAAACTGGGGGACCGAGTAACT
GCCCTACAGCAGTTGGTTTCACCTTTCGGAAAGACTGATACCGCATCGGTTCTCCATGAA
GCTATTGAGTACATCAAGTTTCTCCACGATCAAGTCAATGCATTAAGCACGCCGTATTTG
AAATATGGATCTCCTCCAGTGCAGCGTCAGAAGGGAGACAAAGGCAAGGATGAAGGGGTA
ACAAAGGACCTTAAAGGCCGAGGGCTGTGCCTTGTCCCTATATCCAGCACCTTCCCCGTT
GCAGCAGAGACTACAACTGATTTCTGGACACCATCATTCGCCGGAAGCTTCAGTTAA
>PfbHLH110
ATGGATCCAAACCCTAGTTCTTCCGTAGCTGCGGACAGAAAAACCATAGAGAAAAAGAGG
AGGAATGAGATGAAGGCCCTCTATTTCAACCTCAATTCTCTAGTTCCTCACCATTCCCGC
CCTAGGGAAATGGTGTCTCTGCCGGATCAGATAGAAGGAGCTACAAACTACATAAAAACG
ATGCAAGCTAAGTTGGAAAAGATGAAGCAAAAGAAAACCTGCCTTATGGGATTAATGTCG
TCTGGAAGCGGAGCAGTGCACCATAATTTACCAAACATCGACGTGCGTATCACCGGTCAT
TCTGCCCTAGAAGTGCTTCTCATCACTGGACTAAATTGTCAATTCATCTTCAATGGAATC
ATACGACTGCTGCATCAACAAGGCGCAGATGTTGTCGCCGCCTCTTTTTCTGCACTCGAC
AATACCGTATTCCACACTATACATGCCAAGATTGAAGATCAGTCTGCACAGAATCATGGA
GCTGCGAGGATATCCCAGATTCTAAGGAAGTTTGTTTACGATTCATGTGTTTGA
>PfbHLH111
ATGTATGACTCTAACGTTTCCGCCGCCGCGACCCCATTCAGCTGCAACAACGACTCCTCC
GAAACCAGCCCTCAAGAAATTGGCAGCTGCTCCTCCATGCCGCGGCTGACCCACCCACCG
CCGCAGCCGGAAACCGCCGTGCAGGGCCGCAAGAAGCGGCGGAGGAGGCCCAAGGTTTGC
AAGAACAAAGAAGAAGCCGAGACGCAGAGAATGACGCACATTGCCGTCGAGAGAAACCGC
CGGAAGCAAATGAATGAGCATCTTGCTGTCTTGCGCTCTCTAATGCCGGAATCTTATGTT
CAAAGAGGTGACCAAGCCTCAATTGTTGGTGGTGCGATAGAATTTGTGAAGGAGCTAGAG
CACATTCTGCAGTCACTAGAAGCCAAGAAATTTGCATTATTGGAGCATGGAAATGTGAGT
AATAAGGAGCAACATCAACATCAACATCATCATCATCATTTTCATGAAAATGAAAATGAA
ATAAATGATGATGAGAAGCCACATTTAGGTAGCCCATTTGCTCAATTCTTTGCATACCCA
CAATTCAGCTGCTCCCACAGCCAAGTAGGGAACAAGTACACATCTCAGAGCAAGGCAGCC
ATTGCTGACATAGAAGTTACCCTAATCGAGACCCACGCCAACATACGGATCCTTTCCCGT
CGGAGGGTCCGACAGCTCTCCAAGATCGTCGGAGCCTTCCACTCCGTCTTCCTCACCGTC
CTCCACCTCAATGTCACCACGCTCGACTCCCTCGTGCTCTACTCCATCAGCGCCAAGGTT
GAAGAGGGTTGCCAACTCAATTCAGCAGACGACATAGCCGGAGCAGTTCACCACATGCTC
AGAATAATTGAGGAGGAAGCTATCCTAGGTTGTCACACCTAG
>PfbHLH112
ATGACCGATTACCGGCAGCCGGCACCGATGAACCCGTGGGCTACTAACAGCGCTGCCACA
GCCATGGACGGCGCTGACTCCGTCGTCATGGACGCGTTCATGTCCTCCACCTCCGATCTC
ACTTCCTTCTGGCCTTCCTCCTGTCTTCCTCAACAGACCCCATACCCCCTCACCCCTTCA
CCGCCGCCCCCCGCCACCGCCGGTGCTTTCAACCAAGAAACTCTGCAGCAGCGCCTACTC
TCCCTGATCGAGGACGCCACCCACGAGAGCTGGACCTACGCCATATTCTGGCAGTCCTCC
GTCGTCGACTACGGCGGCGCGCTGGTGTTAGGCTGGGGCGACGGCTACTACAAAGGTGAG
GAGGACAAGGCGAAGCGCAAAACAGCGTCATCTCCGGCCGAACAGGAGCACCGGAGGAAG
GTGCTCCGGGATCTCAATTCCCTGATCGCCGGCCCTCAGGCCGTCGCCGACGACGCCGTC
GACGAAGAAGTCACCGACACCGAGTGGTTCTTCCTCATATCCATGACGCAGTCTTTTGTC
AACGGGTCCGGGCTTCCGGGCCAGGCCCTCTACACCTCGAGCCCGGTCTGGGTCACCGGG
CCGGAGAAGCTCGCATCATCTCACTGTGAGCGGGCCCGTCAGGCGCAGGGCTTCGGGCTT
CAGACGTTGGTGTGCATACCGTCGCCGAACGGCGTCGTTGAGCTCGGATCCACGGAGGTG
ATATACCAGAGCTCGGATCTCATGAAAAAGGTTAAATCTTTGTTCAATTTCAACGGGCCG
GAAACGGGTTCTGGCTCGGGCTCAGGGCCGAGCTCATGGTCCATGCCGGAGACCGATCCG
GCAGCGCTGTGGTTGACGGAGCCGTCTTCCTCCGCGGTGGATGTGAAGGATTCGGTGATC
AACACAAACGGTATTGGTCAGGGAAGTTCTACTTCCGTCCCTTGTAGTATTACTACCATC
AATCAAACTGTTTTAGTGAGAGAAAATCCTAGTTCTAACAATTTGAATGAGAATCAAAAT
CAAGGATATGGTTGTAGAGAGCTGAAATTCTCTGAATTCGGGTTAGATGGGAGTAGCAAT
GCAAGGAATTGTACTAGTTTTAAGCCTGAATCTGGAGAGATACTCAACTTTGGAGAGAGC
TCTAAGATTAGTGCTTCAAATGGCAATGTGAGTTTGTTTGGATTGGAGTGTGAGAAGATT
GAGATTAGCAATAAAAACATGAACAAGAACAAGAAGAGGTCTCCTACATCAAGGGGTAGT
ATTAGTAATAACAATGAGGAAGGCATGCTTTCGTTTACATCCGGTGTGATCAAGGCTGAC
GGTGGTTGTAGTGTTGTTGAGTCCGATCACTCGGACCTTGAGGCCTCGGTGGTGAAGGAG
GTGGAATGCAGTACTGTCGTTGATCCGGAGAAACGGCCTAGGAAACGAGGGAGGAAGCCC
GCAAATGGGAGGGAGGAGCCCCTTAACCATGTAGAGGCAGAGAGGCAGAGGAGGGAGAAG
TTGAACCAAAGATTCTATGCTCTTAGAGCTGTAGTCCCAAATGTGTCGAAAATGGACAAA
GCTTCACTCCTAGGAGATGCCATTGCTTACATCAACGAGCTTAAGTCGAAGCTCCAAAAT
GTGGAGTTAGCTAGAGATGAATTGAGGGGGCAGGTTGAGTCGTATAAGAAGGAGTTATCG
AGCAAAGGGGGGAGACATTCCGCCCCAACTCCTCCTCCTCCTCCTCCTCCACAACGCGAC
CTAAAAGTGTCGAGCCATGGAGGAAACGCTAATAAGGTGGACATGGACGTGGATGTGAAG
ATCATCGGATGGGACGCGATGATACGAATCCAATGCAGCAAGAACAACCACCCTGCGGCG
AAGCTGATGGTGGCGCTCATGGAGTTGGAGCTAGATGTTCATCATGCTAGTGTTTCGGTA
GTGAATGATCTGATGATCCAGCAAGCAACGGTGAAGATGGAGGGACGGATTTTCACACAA
GATCAGCTCAAGCTAGCGTTGATGTCCAAAGTTGCTGAAACTCGGTAG
>PfbHLH113
ATGCAAACAAGAAAAGGCCATGGAGGCAGAGGGGAAAATGGTGATGAATGCAAGCAGCAG
AAAAGACCTCGTTCTACCCAAGTGCATAACCTCAACGAGAGGATACGGCGGAAAAAGCTT
ACTGAAAAAATGGCGACACTCCAAGAAATGATTCCCAACTCCGTTAAGAAGGACCAAGCC
TCAACCATAGATGATGCAATCAAGTACATTAAAACCTTACAGTGTCAAGTCCAAATGATG
TCGTCCGAAGCAAGTCACACCCTATTCCATTCTCCAATGGTGAGCTCCCCACAACTCGGG
CGACAAGGAATCCAGATTCCAAACCTAGCTCCATTCTCACCAATACCGACGGCTGGGACT
CAACTGTCTATGGGAATGTATCCCGTTGGATTAACTAATCCGTGGTTACTTCAGTCACCG
GTTAATGGCCCAGGATTGCCAACGGCTCATTCAATTCAAAACAATACGGGCCAACTATTC
GAAACAATTTATGCAGATAGCATTCCTTGTTTTGGGTCCCAATTATCAATCGGTGCAAAT
GGAGAGGCTTAG
>PfbHLH114
ATGTCTGGAAGAAGATCAAGACAGTCATCGAACTCTTCGAGAATCACAGATGATCAGATC
ATTGATCTCGTTTCCAAACTGCACCAACTCCTCCCTGAGATTCGCAACAGCCGCCGCTCC
AACAAGGCTTCTGCAAATAAGGTGCTTCAAGAGACTTGCAACTACATCAGAAATTTGCAC
AAAGAGGTGGATGATTTGAGTGAGAGGCTATCGCAGCTTCTGTCTTCGATAGATGCTGAT
[truncated: 1,566 more rows]

## Sheet: Table S 2
Information about the gene id and its location on the chromosome
ID	id	chr	chr	start	end
PF0001G000491	PfbHLH1	QFCC02000001.1	Chr1	12091559	12095894
PF0001G000826	PfbHLH2	QFCC02000001.1	Chr1	20468686	20469707
PF0001G000854	PfbHLH3	QFCC02000001.1	Chr1	20934612	20935588
PF0001G000966	PfbHLH4	QFCC02000001.1	Chr1	23869558	23874282
PF0001G001173	PfbHLH5	QFCC02000001.1	Chr1	29249880	29256440
PF0001G001625	PfbHLH6	QFCC02000001.1	Chr1	51438248	51442523
PF0001G001870	PfbHLH7	QFCC02000001.1	Chr1	59326794	59327900
PF0001G001893	PfbHLH8	QFCC02000001.1	Chr1	59796148	59797098
PF0001G001981	PfbHLH9	QFCC02000001.1	Chr1	61607616	61608641
PF0001G001992	PfbHLH10	QFCC02000001.1	Chr1	61802260	61806061
PF0001G002032	PfbHLH11	QFCC02000001.1	Chr1	62620548	62625734
PF0001G002063	PfbHLH12	QFCC02000001.1	Chr1	63113857	63114744
PF0001G002101	PfbHLH13	QFCC02000001.1	Chr1	63806286	63808967
PF0001G002176	PfbHLH14	QFCC02000001.1	Chr1	65614898	65619139
PF0001G002328	PfbHLH15	QFCC02000001.1	Chr1	68050988	68051314
PF0001G002591	PfbHLH16	QFCC02000001.1	Chr1	72189240	72192555
PF0001G002874	PfbHLH17	QFCC02000001.1	Chr1	76000632	76002258
PF0002G000165	PfbHLH18	QFCC02000002.1	Chr2	5414015	5415497
PF0002G000235	PfbHLH19	QFCC02000002.1	Chr2	12355254	12359992
PF0002G000556	PfbHLH20	QFCC02000002.1	Chr2	28041597	28042959
PF0002G000763	PfbHLH21	QFCC02000002.1	Chr2	35331636	35334532
PF0002G000811	PfbHLH22	QFCC02000002.1	Chr2	36858100	36858763
PF0002G001085	PfbHLH23	QFCC02000002.1	Chr2	44858361	44859678
PF0002G001360	PfbHLH24	QFCC02000002.1	Chr2	53472807	53474844
PF0002G001404	PfbHLH25	QFCC02000002.1	Chr2	54829771	54834728
PF0002G001583	PfbHLH26	QFCC02000002.1	Chr2	58575329	58576622
PF0002G001674	PfbHLH27	QFCC02000002.1	Chr2	59833588	59834822
PF0003G000268	PfbHLH28	QFCC02000003.1	Chr3	7259294	7261519
PF0003G000389	PfbHLH29	QFCC02000003.1	Chr3	17400720	17402857
PF0003G000408	PfbHLH30	QFCC02000003.1	Chr3	18241312	18308223
PF0003G000502	PfbHLH31	QFCC02000003.1	Chr3	22098211	22102077
PF0003G000711	PfbHLH32	QFCC02000003.1	Chr3	27753278	27755552
PF0003G001077	PfbHLH33	QFCC02000003.1	Chr3	37045229	37046719
PF0003G001100	PfbHLH34	QFCC02000003.1	Chr3	37432643	37435003
PF0003G001107	PfbHLH35	QFCC02000003.1	Chr3	37755681	37757554
PF0003G001223	PfbHLH36	QFCC02000003.1	Chr3	40397595	40400111
PF0003G001745	PfbHLH37	QFCC02000003.1	Chr3	51609944	51611254
PF0003G002090	PfbHLH38	QFCC02000003.1	Chr3	56685867	56687387
PF0003G002284	PfbHLH39	QFCC02000003.1	Chr3	59277175	59278967
PF0004G001184	PfbHLH40	QFCC02000004.1	Chr4	18359900	18362419
PF0004G001329	PfbHLH41	QFCC02000004.1	Chr4	21782816	21784703
PF0004G001338	PfbHLH42	QFCC02000004.1	Chr4	22120813	22123138
PF0004G001364	PfbHLH43	QFCC02000004.1	Chr4	22578447	22579937
PF0004G001698	PfbHLH44	QFCC02000004.1	Chr4	30009768	30011467
PF0004G001799	PfbHLH45	QFCC02000004.1	Chr4	32367441	32369701
PF0004G001905	PfbHLH46	QFCC02000004.1	Chr4	34753588	34755387
PF0004G002168	PfbHLH47	QFCC02000004.1	Chr4	44347487	44441888
PF0004G002188	PfbHLH48	QFCC02000004.1	Chr4	45501727	45503860
PF0005G000215	PfbHLH49	QFCC02000005.1	Chr5	3067490	3068716
PF0005G000288	PfbHLH50	QFCC02000005.1	Chr5	4289200	4290482
PF0005G000414	PfbHLH51	QFCC02000005.1	Chr5	6873672	6874709
PF0005G000453	PfbHLH52	QFCC02000005.1	Chr5	8018207	8023179
PF0005G000937	PfbHLH53	QFCC02000005.1	Chr5	24746966	24747645
PF0005G000980	PfbHLH54	QFCC02000005.1	Chr5	26188781	26191684
PF0005G001432	PfbHLH55	QFCC02000005.1	Chr5	47034533	47039233
PF0005G001492	PfbHLH56	QFCC02000005.1	Chr5	53070388	53071886
PF0006G000151	PfbHLH57	QFCC02000006.1	Chr6	2103018	2104583
PF0006G000342	PfbHLH58	QFCC02000006.1	Chr6	5675675	5678280
PF0006G000359	PfbHLH59	QFCC02000006.1	Chr6	5959465	5960940
PF0006G000411	PfbHLH60	QFCC02000006.1	Chr6	7002804	7008693
PF0006G000419	PfbHLH61	QFCC02000006.1	Chr6	7177604	7180699
PF0006G000758	PfbHLH62	QFCC02000006.1	Chr6	14291975	14294595
PF0006G000780	PfbHLH63	QFCC02000006.1	Chr6	15113169	15114529
PF0006G000832	PfbHLH64	QFCC02000006.1	Chr6	16307127	16309592
PF0006G000870	PfbHLH65	QFCC02000006.1	Chr6	17260121	17261136
PF0006G001348	PfbHLH66	QFCC02000006.1	Chr6	31643704	31645460
PF0007G000456	PfbHLH67	QFCC02000007.1	Chr7	17730707	17732562
PF0007G000476	PfbHLH68	QFCC02000007.1	Chr7	18330882	18331327
PF0007G000606	PfbHLH69	QFCC02000007.1	Chr7	23080189	23081605
PF0007G000637	PfbHLH70	QFCC02000007.1	Chr7	24046446	24048866
PF0007G000678	PfbHLH71	QFCC02000007.1	Chr7	25401820	25404934
PF0008G000270	PfbHLH72	QFCC02000008.1	Chr8	3660308	3661529
PF0008G000438	PfbHLH73	QFCC02000008.1	Chr8	7543048	7543933
PF0008G000453	PfbHLH74	QFCC02000008.1	Chr8	8067858	8069678
PF0008G000564	PfbHLH75	QFCC02000008.1	Chr8	12427150	12429807
PF0008G000573	PfbHLH76	QFCC02000008.1	Chr8	12627439	12628089
PF0008G001271	PfbHLH77	QFCC02000008.1	Chr8	49306724	49309178
PF0008G001324	PfbHLH78	QFCC02000008.1	Chr8	50654531	50656179
PF0008G001325	PfbHLH79	QFCC02000008.1	Chr8	50692682	50694234
PF0008G001326	PfbHLH80	QFCC02000008.1	Chr8	50701738	50702647
PF0009G000397	PfbHLH81	QFCC02000009.1	Chr9	14910825	14912722
PF0009G000421	PfbHLH82	QFCC02000009.1	Chr9	15551918	15552363
PF0009G000544	PfbHLH83	QFCC02000009.1	Chr9	19767637	19769065
PF0009G000680	PfbHLH84	QFCC02000009.1	Chr9	24777317	24780275
PF0009G001487	PfbHLH85	QFCC02000009.1	Chr9	46144663	46149781
PF0010G000129	PfbHLH86	QFCC02000010.1	Chr10	1996772	1998336
PF0010G000297	PfbHLH87	QFCC02000010.1	Chr10	6250349	6252903
PF0010G000311	PfbHLH88	QFCC02000010.1	Chr10	6503172	6504647
PF0010G000354	PfbHLH89	QFCC02000010.1	Chr10	7147629	7150731
PF0010G000712	PfbHLH90	QFCC02000010.1	Chr10	16598252	16600687
PF0010G000747	PfbHLH91	QFCC02000010.1	Chr10	17379027	17379855
PF0011G000071	PfbHLH92	QFCC02000011.1	Chr11	844377	846875
PF0011G000072	PfbHLH93	QFCC02000011.1	Chr11	856576	859096
PF0011G000366	PfbHLH94	QFCC02000011.1	Chr11	6616561	6619736
PF0011G000385	PfbHLH95	QFCC02000011.1	Chr11	7186851	7189002
PF0011G000678	PfbHLH96	QFCC02000011.1	Chr11	17803749	17806180
PF0011G000866	PfbHLH97	QFCC02000011.1	Chr11	24916766	24918088
PF0011G000895	PfbHLH98	QFCC02000011.1	Chr11	27004249	27006971
PF0011G000913	PfbHLH99	QFCC02000011.1	Chr11	28037499	28039347
PF0011G000948	PfbHLH100	QFCC02000011.1	Chr11	30223713	30228659
PF0012G000202	PfbHLH101	QFCC02000012.1	Chr12	9585301	9587543
PF0012G000245	PfbHLH102	QFCC02000012.1	Chr12	13087029	13088382
PF0012G000282	PfbHLH103	QFCC02000012.1	Chr12	17728764	17729468
PF0012G000568	PfbHLH104	QFCC02000012.1	Chr12	25748560	25749463
PF0012G000604	PfbHLH105	QFCC02000012.1	Chr12	26839421	26840550
PF0012G000716	PfbHLH106	QFCC02000012.1	Chr12	29550167	29552676
PF0012G001000	PfbHLH107	QFCC02000012.1	Chr12	35047789	35049606
PF0012G001397	PfbHLH108	QFCC02000012.1	Chr12	43319950	43322339
PF0012G002224	PfbHLH109	QFCC02000012.1	Chr12	60405288	60406760
PF0012G002304	PfbHLH110	QFCC02000012.1	Chr12	61987002	61987722
PF0012G002437	PfbHLH111	QFCC02000012.1	Chr12	65038027	65040518
PF0012G002442	PfbHLH112	QFCC02000012.1	Chr12	65208460	65210487
PF0012G002621	PfbHLH113	QFCC02000012.1	Chr12	67993670	67995009
PF0012G002859	PfbHLH114	QFCC02000012.1	Chr12	71055498	71056366
PF0012G002862	PfbHLH115	QFCC02000012.1	Chr12	71130999	71131895
PF0013G000028	PfbHLH116	QFCC02000013.1	Chr13	773575	775787
PF0013G000087	PfbHLH117	QFCC02000013.1	Chr13	5112449	5113837
PF0013G000138	PfbHLH118	QFCC02000013.1	Chr13	10212798	10213502
PF0013G000229	PfbHLH119	QFCC02000013.1	Chr13	13373324	13375533
PF0013G000492	PfbHLH120	QFCC02000013.1	Chr13	21472975	21473932
PF0013G000547	PfbHLH121	QFCC02000013.1	Chr13	22963222	22964309
PF0013G000691	PfbHLH122	QFCC02000013.1	Chr13	26795365	26797875
PF0013G001032	PfbHLH123	QFCC02000013.1	Chr13	34774743	34776744
PF0013G001089	PfbHLH124	QFCC02000013.1	Chr13	35975278	35977095
PF0014G000155	PfbHLH125	QFCC02000014.1	Chr14	4026600	4029808
PF0014G000264	PfbHLH126	QFCC02000014.1	Chr14	9307343	9310636
PF0014G000272	PfbHLH127	QFCC02000014.1	Chr14	9620703	9622648
PF0014G000273	PfbHLH128	QFCC02000014.1	Chr14	9661291	9664082
PF0014G000274	PfbHLH129	QFCC02000014.1	Chr14	9678382	9679015
PF0014G000360	PfbHLH130	QFCC02000014.1	Chr14	13081336	13082145
PF0014G000431	PfbHLH131	QFCC02000014.1	Chr14	17172681	17176219
PF0014G000636	PfbHLH132	QFCC02000014.1	Chr14	31190625	31193316
PF0014G000958	PfbHLH133	QFCC02000014.1	Chr14	53546730	53550627
PF0014G000993	PfbHLH134	QFCC02000014.1	Chr14	55185538	55186242
PF0014G001002	PfbHLH135	QFCC02000014.1	Chr14	55578396	55581222
PF0014G001069	PfbHLH136	QFCC02000014.1	Chr14	58179763	58180593
PF0015G000071	PfbHLH137	QFCC02000015.1	Chr15	1029274	1031576
PF0015G000564	PfbHLH138	QFCC02000015.1	Chr15	25642620	25644084
PF0015G000641	PfbHLH139	QFCC02000015.1	Chr15	31800078	31808070
PF0015G000761	PfbHLH140	QFCC02000015.1	Chr15	38954335	38957817
PF0015G001206	PfbHLH141	QFCC02000015.1	Chr15	54445152	54448148
PF0015G001339	PfbHLH142	QFCC02000015.1	Chr15	58213126	58214237
PF0015G001391	PfbHLH143	QFCC02000015.1	Chr15	59364115	59374804
PF0015G001550	PfbHLH144	QFCC02000015.1	Chr15	62655947	62658035
PF0015G001645	PfbHLH145	QFCC02000015.1	Chr15	64847148	64849373
PF0016G000517	PfbHLH146	QFCC02000016.1	Chr16	23515345	23518631
PF0016G000746	PfbHLH147	QFCC02000016.1	Chr16	27126988	27130368
PF0016G000833	PfbHLH148	QFCC02000016.1	Chr16	28666311	28669058
PF0016G001095	PfbHLH149	QFCC02000016.1	Chr16	32533517	32537110
PF0016G001157	PfbHLH150	QFCC02000016.1	Chr16	33344203	33349023
PF0016G001166	PfbHLH151	QFCC02000016.1	Chr16	33477160	33481819
PF0016G001207	PfbHLH152	QFCC02000016.1	Chr16	34197849	34201597
PF0016G001217	PfbHLH153	QFCC02000016.1	Chr16	34345379	34346419
PF0016G001367	PfbHLH154	QFCC02000016.1	Chr16	36695657	36698022
PF0016G001384	PfbHLH155	QFCC02000016.1	Chr16	36975619	36977690
PF0016G001547	PfbHLH156	QFCC02000016.1	Chr16	39690866	39692354
PF0016G001594	PfbHLH157	QFCC02000016.1	Chr16	40354672	40356761
PF0016G001876	PfbHLH158	QFCC02000016.1	Chr16	45021913	45022944
PF0016G002203	PfbHLH159	QFCC02000016.1	Chr16	49927120	49928578
PF0016G002205	PfbHLH160	QFCC02000016.1	Chr16	49969249	49970110
PF0016G002283	PfbHLH161	QFCC02000016.1	Chr16	51283859	51284538
PF0016G002504	PfbHLH162	QFCC02000016.1	Chr16	55598475	55600783
PF0016G002507	PfbHLH163	QFCC02000016.1	Chr16	55759782	55761809
PF0016G002944	PfbHLH164	QFCC02000016.1	Chr16	61271851	61272725
PF0016G002948	PfbHLH165	QFCC02000016.1	Chr16	61330545	61331443
PF0016G003146	PfbHLH166	QFCC02000016.1	Chr16	63994306	63995772
PF0017G000300	PfbHLH167	QFCC02000017.1	Chr17	4827217	4829246
PF0017G000417	PfbHLH168	QFCC02000017.1	Chr17	8442424	8453031
PF0017G000450	PfbHLH169	QFCC02000017.1	Chr17	9869689	9870799
PF0017G000551	PfbHLH170	QFCC02000017.1	Chr17	13008086	13011085
PF0017G000589	PfbHLH171	QFCC02000017.1	Chr17	14058448	14060755
PF0017G000935	PfbHLH172	QFCC02000017.1	Chr17	30929245	30944497
PF0017G001120	PfbHLH173	QFCC02000017.1	Chr17	47225759	47229232
PF0018G000242	PfbHLH174	QFCC02000018.1	Chr18	10607503	10610424
PF0018G000243	PfbHLH175	QFCC02000018.1	Chr18	10621261	10623748
PF0018G000314	PfbHLH176	QFCC02000018.1	Chr18	11596266	11598265
PF0018G000608	PfbHLH177	QFCC02000018.1	Chr18	18497384	18499574
PF0018G000990	PfbHLH178	QFCC02000018.1	Chr18	31621123	31623521
PF0018G001043	PfbHLH179	QFCC02000018.1	Chr18	33420629	33421414
PF0018G001254	PfbHLH180	QFCC02000018.1	Chr18	40094910	40096252
PF0018G001298	PfbHLH181	QFCC02000018.1	Chr18	42376072	42378785
PF0018G001321	PfbHLH182	QFCC02000018.1	Chr18	43418158	43419995
PF0018G001366	PfbHLH183	QFCC02000018.1	Chr18	47055964	47060747
PF0018G001633	PfbHLH184	QFCC02000018.1	Chr18	62079009	62079713
PF0018G001686	PfbHLH185	QFCC02000018.1	Chr18	62793323	62795480
PF0019G000269	PfbHLH186	QFCC02000019.1	Chr19	3781711	3782944
PF0019G000420	PfbHLH187	QFCC02000019.1	Chr19	6434248	6436406
PF0019G000471	PfbHLH188	QFCC02000019.1	Chr19	7625632	7626506
PF0019G000484	PfbHLH189	QFCC02000019.1	Chr19	8073916	8075758
PF0019G000626	PfbHLH190	QFCC02000019.1	Chr19	12581327	12583834
PF0019G000639	PfbHLH191	QFCC02000019.1	Chr19	12793813	12794463
PF0019G000881	PfbHLH192	QFCC02000019.1	Chr19	19492261	19494749
PF0019G001666	PfbHLH193	QFCC02000019.1	Chr19	60483199	60484014
PF0019G001668	PfbHLH194	QFCC02000019.1	Chr19	60564792	60566310
PF0019G001669	PfbHLH195	QFCC02000019.1	Chr19	60574544	60575449
PF0020G000115	PfbHLH196	QFCC02000020.1	Chr20	3357014	3360272
PF0020G000193	PfbHLH197	QFCC02000020.1	Chr21	6581233	6582331
PF0020G000273	PfbHLH198	QFCC02000020.1	Chr22	9699291	9700265
PF0020G000335	PfbHLH199	QFCC02000020.1	Chr23	13231259	13234698
PF0020G000364	PfbHLH200	QFCC02000020.1	Chr24	15078280	15083550
PF0020G000795	PfbHLH201	QFCC02000020.1	Chr25	49277874	49280704
PF0020G000806	PfbHLH202	QFCC02000020.1	Chr26	49563732	49564436
PF0020G001314	PfbHLH203	QFCC02000020.1	Chr27	63047672	63048376
PF0020G001353	PfbHLH204	QFCC02000020.1	Chr28	63643059	63645211
PF1235G000004	PfbHLH205	QFCC02001235.1		152920	153855

## Sheet: Table S3
205 PfbHLH transcription factor protein information
geneID	id	chr	chr	MW	pI	len_pro	len_cds	predicted subcellular localization
ID=PF0001G000491	PfbHLH1	QFCC02000001.1	Chr1	28587.9	4.6586	256	771	Nuclear
ID=PF0001G000826	PfbHLH2	QFCC02000001.1	Chr1	26102.7	7.01992	227	684	Nuclear
ID=PF0001G000854	PfbHLH3	QFCC02000001.1	Chr1	27660.1	6.98752	241	726	Nuclear
ID=PF0001G000966	PfbHLH4	QFCC02000001.1	Chr1	50052	6.82718	467	1404	Nuclear
ID=PF0001G001173	PfbHLH5	QFCC02000001.1	Chr1	76418.3	6.12624	691	2076	Nuclear
ID=PF0001G001625	PfbHLH6	QFCC02000001.1	Chr1	28581.9	4.75995	256	771	Nuclear
ID=PF0001G001870	PfbHLH7	QFCC02000001.1	Chr1	25919.4	6.9732	227	684	Nuclear
ID=PF0001G001893	PfbHLH8	QFCC02000001.1	Chr1	27626.1	7.78219	241	726	Nuclear
ID=PF0001G001981	PfbHLH9	QFCC02000001.1	Chr1	38150.3	7.11132	341	1026	Nuclear
ID=PF0001G001992	PfbHLH10	QFCC02000001.1	Chr1	34881.7	5.77509	319	960	Nuclear
ID=PF0001G002032	PfbHLH11	QFCC02000001.1	Chr1	55306.8	5.55365	492	1476	Nuclear
ID=PF0001G002063	PfbHLH12	QFCC02000001.1	Chr1	22446.8	10.1897	199	600	Nuclear
ID=PF0001G002101	PfbHLH13	QFCC02000001.1	Chr1	31121.2	6.15671	280	843	Nuclear
ID=PF0001G002176	PfbHLH14	QFCC02000001.1	Chr1	75757	6.54139	701	2106	Nuclear
ID=PF0001G002328	PfbHLH15	QFCC02000001.1	Chr1	12665.7	5.06921	109	327	Nuclear
ID=PF0001G002591	PfbHLH16	QFCC02000001.1	Chr1	37898.1	5.52744	346	1041	Nuclear
ID=PF0001G002874	PfbHLH17	QFCC02000001.1	Chr1	30408.7	6.75522	271	816	Nuclear
ID=PF0002G000165	PfbHLH18	QFCC02000002.1	Chr2	23006.7	6.31648	206	621	Nuclear
ID=PF0002G000235	PfbHLH19	QFCC02000002.1	Chr2	57789.4	6.096	524	1575	Nuclear
ID=PF0002G000556	PfbHLH20	QFCC02000002.1	Chr2	35428.9	6.46307	322	969	Cytosol
ID=PF0002G000763	PfbHLH21	QFCC02000002.1	Chr2	29233.8	6.53929	266	801	Nuclear
ID=PF0002G000811	PfbHLH22	QFCC02000002.1	Chr2	10487.7	9.17367	92	279	Nuclear
ID=PF0002G001085	PfbHLH23	QFCC02000002.1	Chr2	16283.5	9.07323	149	450	Chloroplast
ID=PF0002G001360	PfbHLH24	QFCC02000002.1	Chr2	50805	5.79697	462	1389	Nuclear
ID=PF0002G001404	PfbHLH25	QFCC02000002.1	Chr2	25241.7	5.64442	221	666	Cytosol
ID=PF0002G001583	PfbHLH26	QFCC02000002.1	Chr2	21432.7	8.78486	191	576	Nuclear
ID=PF0002G001674	PfbHLH27	QFCC02000002.1	Chr2	25629.7	7.79392	225	678	Nuclear
ID=PF0003G000268	PfbHLH28	QFCC02000003.1	Chr3	42949	7.59519	391	1176	Nuclear
ID=PF0003G000389	PfbHLH29	QFCC02000003.1	Chr3	46748.6	6.13278	422	1269	Nuclear
ID=PF0003G000408	PfbHLH30	QFCC02000003.1	Chr3	36963.4	6.59988	335	1008	Cytosol
ID=PF0003G000502	PfbHLH31	QFCC02000003.1	Chr3	43350.9	7.55324	407	1221	Nuclear
ID=PF0003G000711	PfbHLH32	QFCC02000003.1	Chr3	36742.4	6.02797	330	993	Nuclear
ID=PF0003G001077	PfbHLH33	QFCC02000003.1	Chr3	55115.1	5.62237	496	1491	Nuclear
ID=PF0003G001100	PfbHLH34	QFCC02000003.1	Chr3	31675.3	5.64004	301	906	Nuclear
ID=PF0003G001107	PfbHLH35	QFCC02000003.1	Chr3	46040.4	6.46637	418	1257	Nuclear
ID=PF0003G001223	PfbHLH36	QFCC02000003.1	Chr3	52602.6	5.22	477	1434	Nuclear
ID=PF0003G001745	PfbHLH37	QFCC02000003.1	Chr3	30776.2	6.36519	275	828	Nuclear
ID=PF0003G002090	PfbHLH38	QFCC02000003.1	Chr3	31561.5	5.28486	276	831	Nuclear
ID=PF0003G002284	PfbHLH39	QFCC02000003.1	Chr3	30432.7	6.6985	271	816	Nuclear
ID=PF0004G001184	PfbHLH40	QFCC02000004.1	Chr4	52602.6	5.22	477	1434	Nuclear
ID=PF0004G001329	PfbHLH41	QFCC02000004.1	Chr4	45980.4	6.67764	417	1254	Nuclear
ID=PF0004G001338	PfbHLH42	QFCC02000004.1	Chr4	31634.2	5.64004	301	906	Nuclear
ID=PF0004G001364	PfbHLH43	QFCC02000004.1	Chr4	55046	5.62038	496	1491	Nuclear
ID=PF0004G001698	PfbHLH44	QFCC02000004.1	Chr4	31849.9	6.20417	287	864	Nuclear
ID=PF0004G001799	PfbHLH45	QFCC02000004.1	Chr4	36737.4	6.10123	330	993	Nuclear
ID=PF0004G001905	PfbHLH46	QFCC02000004.1	Chr4	66886	8.14824	599	1800	Nuclear
ID=PF0004G002168	PfbHLH47	QFCC02000004.1	Chr4	36747.2	6.55691	334	1005	Cytosol
ID=PF0004G002188	PfbHLH48	QFCC02000004.1	Chr4	46394.1	6.08452	420	1263	Nuclear
ID=PF0005G000215	PfbHLH49	QFCC02000005.1	Chr5	25629.7	6.86612	225	678	Nuclear
ID=PF0005G000288	PfbHLH50	QFCC02000005.1	Chr5	21406.7	8.78486	191	576	Nuclear
ID=PF0005G000414	PfbHLH51	QFCC02000005.1	Chr5	28713.7	7.67982	242	729	Nuclear
ID=PF0005G000453	PfbHLH52	QFCC02000005.1	Chr5	25211.6	5.64442	221	666	Cytosol
ID=PF0005G000937	PfbHLH53	QFCC02000005.1	Chr5	10473.6	9.17367	92	279	Nuclear
ID=PF0005G000980	PfbHLH54	QFCC02000005.1	Chr5	29333.9	6.53929	267	804	Nuclear
ID=PF0005G001432	PfbHLH55	QFCC02000005.1	Chr5	57844.4	6.096	524	1575	Nuclear
ID=PF0005G001492	PfbHLH56	QFCC02000005.1	Chr5	22855.5	6.25618	205	618	Nuclear
ID=PF0006G000151	PfbHLH57	QFCC02000006.1	Chr6	44019.2	5.31811	394	1185	Nuclear
ID=PF0006G000342	PfbHLH58	QFCC02000006.1	Chr6	31561.2	5.89792	302	909	Nuclear
ID=PF0006G000359	PfbHLH59	QFCC02000006.1	Chr6	54424.3	5.57894	491	1476	Nuclear
ID=PF0006G000411	PfbHLH60	QFCC02000006.1	Chr6	146325	8.16461	1315	3948	Nuclear
ID=PF0006G000419	PfbHLH61	QFCC02000006.1	Chr6	35766.3	5.72655	326	981	Nuclear
ID=PF0006G000758	PfbHLH62	QFCC02000006.1	Chr6	25844.9	4.85475	225	678	Nuclear
ID=PF0006G000780	PfbHLH63	QFCC02000006.1	Chr6	19950.5	10.1571	177	534	Nuclear
ID=PF0006G000832	PfbHLH64	QFCC02000006.1	Chr6	28873.6	6.15034	272	819	Nuclear
ID=PF0006G000870	PfbHLH65	QFCC02000006.1	Chr6	10668	9.26206	96	291	Nuclear
ID=PF0006G001348	PfbHLH66	QFCC02000006.1	Chr6	31277.3	9.1241	275	828	Nuclear
ID=PF0007G000456	PfbHLH67	QFCC02000007.1	Chr7	26954.3	5.91912	242	729	Nuclear
ID=PF0007G000476	PfbHLH68	QFCC02000007.1	Chr7	10303.4	7.95954	92	279	Mitochondrion
ID=PF0007G000606	PfbHLH69	QFCC02000007.1	Chr7	32007.3	5.56405	293	882	Nuclear
ID=PF0007G000637	PfbHLH70	QFCC02000007.1	Chr7	57451.3	5.25661	527	1584	Nuclear
ID=PF0007G000678	PfbHLH71	QFCC02000007.1	Chr7	32523.2	5.1144	300	903	Nuclear
ID=PF0008G000270	PfbHLH72	QFCC02000008.1	Chr8	34910	4.94291	308	927	Nuclear
ID=PF0008G000438	PfbHLH73	QFCC02000008.1	Chr8	23540.9	9.43548	216	651	Cytosol
ID=PF0008G000453	PfbHLH74	QFCC02000008.1	Chr8	30375	6.60818	269	810	Nuclear
ID=PF0008G000564	PfbHLH75	QFCC02000008.1	Chr8	38010.2	5.10615	345	1038	Nuclear
ID=PF0008G000573	PfbHLH76	QFCC02000008.1	Chr8	24321.6	9.32756	216	651	Nuclear
ID=PF0008G001271	PfbHLH77	QFCC02000008.1	Chr8	34582	5.91048	316	951	Nuclear
ID=PF0008G001324	PfbHLH78	QFCC02000008.1	Chr8	26793.3	6.04485	234	705	Nuclear
ID=PF0008G001325	PfbHLH79	QFCC02000008.1	Chr8	29113.8	8.38052	254	765	Nuclear
ID=PF0008G001326	PfbHLH80	QFCC02000008.1	Chr8	19934.9	8.84798	173	522	Cytosol
ID=PF0009G000397	PfbHLH81	QFCC02000009.1	Chr9	26989.5	5.91895	242	729	Nuclear
ID=PF0009G000421	PfbHLH82	QFCC02000009.1	Chr9	10303.4	7.95954	92	279	Mitochondrion
ID=PF0009G000544	PfbHLH83	QFCC02000009.1	Chr9	31998.3	5.65596	293	882	Nuclear
ID=PF0009G000680	PfbHLH84	QFCC02000009.1	Chr9	32492.2	5.27354	300	903	Nuclear
ID=PF0009G001487	PfbHLH85	QFCC02000009.1	Chr9	43508.9	5.75759	391	1176	Nuclear
ID=PF0010G000129	PfbHLH86	QFCC02000010.1	Chr10	43825	5.18942	393	1182	Nuclear
ID=PF0010G000297	PfbHLH87	QFCC02000010.1	Chr10	31561.2	5.89792	302	909	Nuclear
ID=PF0010G000311	PfbHLH88	QFCC02000010.1	Chr10	54453.2	5.62231	491	1476	Nuclear
ID=PF0010G000354	PfbHLH89	QFCC02000010.1	Chr10	35846.5	5.72655	326	981	Nuclear
ID=PF0010G000712	PfbHLH90	QFCC02000010.1	Chr10	28818.6	6.15034	272	819	Nuclear
ID=PF0010G000747	PfbHLH91	QFCC02000010.1	Chr10	10704.9	9.03043	96	291	Nuclear
ID=PF0011G000071	PfbHLH92	QFCC02000011.1	Chr11	33312.7	5.04698	302	909	Nuclear
ID=PF0011G000072	PfbHLH93	QFCC02000011.1	Chr11	29585.1	5.27656	264	795	Nuclear
ID=PF0011G000366	PfbHLH94	QFCC02000011.1	Chr11	26009.2	7.68539	236	711	Nuclear
ID=PF0011G000385	PfbHLH95	QFCC02000011.1	Chr11	49517.9	5.9372	459	1380	Nuclear
ID=PF0011G000678	PfbHLH96	QFCC02000011.1	Chr11	47598.6	5.61634	434	1305	Nuclear
ID=PF0011G000866	PfbHLH97	QFCC02000011.1	Chr11	30468.5	5.79243	269	810	Nuclear
ID=PF0011G000895	PfbHLH98	QFCC02000011.1	Chr11	42727.1	5.5911	393	1182	Nuclear
ID=PF0011G000913	PfbHLH99	QFCC02000011.1	Chr11	37527.1	4.9977	332	999	Nuclear
ID=PF0011G000948	PfbHLH100	QFCC02000011.1	Chr11	46021.4	6.66979	419	1260	Nuclear
ID=PF0012G000202	PfbHLH101	QFCC02000012.1	Chr12	31370.4	5.466	280	843	Nuclear
ID=PF0012G000245	PfbHLH102	QFCC02000012.1	Chr12	33585.3	4.87726	298	897	Nuclear
ID=PF0012G000282	PfbHLH103	QFCC02000012.1	Chr12	26021.4	7.21113	234	705	Nuclear
ID=PF0012G000568	PfbHLH104	QFCC02000012.1	Chr12	27373.6	5.89661	248	747	Nuclear
ID=PF0012G000604	PfbHLH105	QFCC02000012.1	Chr12	26448.8	8.47948	236	711	Chloroplast
ID=PF0012G000716	PfbHLH106	QFCC02000012.1	Chr12	27657.6	5.93498	250	753	Nuclear
ID=PF0012G001000	PfbHLH107	QFCC02000012.1	Chr12	66966.5	6.43033	605	1818	Nuclear
ID=PF0012G001397	PfbHLH108	QFCC02000012.1	Chr12	46272.5	7.20704	424	1275	Nuclear
ID=PF0012G002224	PfbHLH109	QFCC02000012.1	Chr12	26167.1	9.09767	238	717	Nuclear
ID=PF0012G002304	PfbHLH110	QFCC02000012.1	Chr12	19678.5	9.3752	177	534	Cytosol
ID=PF0012G002437	PfbHLH111	QFCC02000012.1	Chr12	33054.9	6.87419	293	882	Nuclear
ID=PF0012G002442	PfbHLH112	QFCC02000012.1	Chr12	73388.4	5.47299	675	2028	Nuclear
ID=PF0012G002621	PfbHLH113	QFCC02000012.1	Chr12	20013.6	9.27012	183	552	Nuclear
ID=PF0012G002859	PfbHLH114	QFCC02000012.1	Chr12	10303.5	9.02959	91	276	Mitochondrion
ID=PF0012G002862	PfbHLH115	QFCC02000012.1	Chr12	22544.4	7.06335	203	612	Mitochondrion
ID=PF0013G000028	PfbHLH116	QFCC02000013.1	Chr13	31386.6	6.35297	280	843	Nuclear
ID=PF0013G000087	PfbHLH117	QFCC02000013.1	Chr13	33608.3	4.88886	299	900	Nuclear
ID=PF0013G000138	PfbHLH118	QFCC02000013.1	Chr13	25991.5	8.0645	234	705	Nuclear
ID=PF0013G000229	PfbHLH119	QFCC02000013.1	Chr13	59595.3	6.79308	534	1605	Peroxisome
ID=PF0013G000492	PfbHLH120	QFCC02000013.1	Chr13	27476.7	5.89661	249	750	Nuclear
ID=PF0013G000547	PfbHLH121	QFCC02000013.1	Chr13	26742	7.86284	238	717	Nuclear
ID=PF0013G000691	PfbHLH122	QFCC02000013.1	Chr13	27659.6	5.93089	250	753	Nuclear
ID=PF0013G001032	PfbHLH123	QFCC02000013.1	Chr13	45119.3	6.23128	406	1221	Nuclear
ID=PF0013G001089	PfbHLH124	QFCC02000013.1	Chr13	66946.5	6.20531	605	1818	Nuclear
ID=PF0014G000155	PfbHLH125	QFCC02000014.1	Chr14	36051.3	6.47864	332	999	Nuclear
ID=PF0014G000264	PfbHLH126	QFCC02000014.1	Chr14	55076.8	6.5435	484	1455	Nuclear
ID=PF0014G000272	PfbHLH127	QFCC02000014.1	Chr14	19579.7	9.89417	172	519	Cytosol
ID=PF0014G000273	PfbHLH128	QFCC02000014.1	Chr14	20808	9.4075	184	555	Cytosol
ID=PF0014G000274	PfbHLH129	QFCC02000014.1	Chr14	18896.8	9.72643	166	501	Chloroplast
ID=PF0014G000360	PfbHLH130	QFCC02000014.1	Chr14	9484.76	8.66025	85	258	Nuclear
ID=PF0014G000431	PfbHLH131	QFCC02000014.1	Chr14	39604.5	7.71319	357	1074	Nuclear
ID=PF0014G000636	PfbHLH132	QFCC02000014.1	Chr14	57146.2	5.20113	524	1575	Nuclear
ID=PF0014G000958	PfbHLH133	QFCC02000014.1	Chr14	33450.5	6.89158	307	924	Nuclear
ID=PF0014G000993	PfbHLH134	QFCC02000014.1	Chr14	26209.4	6.83565	234	705	Nuclear
ID=PF0014G001002	PfbHLH135	QFCC02000014.1	Chr14	31594.9	5.8745	297	894	Nuclear
ID=PF0014G001069	PfbHLH136	QFCC02000014.1	Chr14	31258.4	4.61688	276	831	Nuclear
ID=PF0015G000071	PfbHLH137	QFCC02000015.1	Chr15	31806.7	5.21892	293	882	Nuclear
ID=PF0015G000564	PfbHLH138	QFCC02000015.1	Chr15	16287.2	8.94997	144	435	Nuclear
ID=PF0015G000641	PfbHLH139	QFCC02000015.1	Chr15	109965	9.03752	975	2928	Nuclear
ID=PF0015G000761	PfbHLH140	QFCC02000015.1	Chr15	65668.7	6.07179	590	1773	Nuclear
ID=PF0015G001206	PfbHLH141	QFCC02000015.1	Chr15	26750	5.69887	237	714	Nuclear
ID=PF0015G001339	PfbHLH142	QFCC02000015.1	Chr15	33048.1	5.12201	299	900	Nuclear
ID=PF0015G001391	PfbHLH143	QFCC02000015.1	Chr15	38328	9.11507	365	1098	Nuclear
ID=PF0015G001550	PfbHLH144	QFCC02000015.1	Chr15	16089.4	8.66495	145	438	Cytosol
ID=PF0015G001645	PfbHLH145	QFCC02000015.1	Chr15	39334.3	5.37085	359	1080	Nuclear
ID=PF0016G000517	PfbHLH146	QFCC02000016.1	Chr16	37893.1	5.61486	346	1041	Nuclear
ID=PF0016G000746	PfbHLH147	QFCC02000016.1	Chr16	39366.5	6.93165	376	1131	Nuclear
ID=PF0016G000833	PfbHLH148	QFCC02000016.1	Chr16	65950.1	5.18868	586	1761	Nuclear
ID=PF0016G001095	PfbHLH149	QFCC02000016.1	Chr16	31203.2	6.31893	282	849	Nuclear
ID=PF0016G001157	PfbHLH150	QFCC02000016.1	Chr16	45823.2	5.44798	409	1230	Cytosol
ID=PF0016G001166	PfbHLH151	QFCC02000016.1	Chr16	55686	5.24962	494	1482	Nuclear
ID=PF0016G001207	PfbHLH152	QFCC02000016.1	Chr16	34796.5	6.00512	319	960	Nuclear
ID=PF0016G001217	PfbHLH153	QFCC02000016.1	Chr16	38429.9	7.11285	346	1041	Nuclear
ID=PF0016G001367	PfbHLH154	QFCC02000016.1	Chr16	46841	7.25148	430	1293	Nuclear
ID=PF0016G001384	PfbHLH155	QFCC02000016.1	Chr16	49526.8	8.86474	456	1371	Chloroplast
ID=PF0016G001547	PfbHLH156	QFCC02000016.1	Chr16	38910.6	4.94081	350	1053	Nuclear
ID=PF0016G001594	PfbHLH157	QFCC02000016.1	Chr16	33471.7	5.45378	294	885	Nuclear
ID=PF0016G001876	PfbHLH158	QFCC02000016.1	Chr16	38123.9	7.78483	343	1032	Nuclear
ID=PF0016G002203	PfbHLH159	QFCC02000016.1	Chr16	25528.4	9.38307	233	702	Nuclear
ID=PF0016G002205	PfbHLH160	QFCC02000016.1	Chr16	21494.4	6.00853	189	570	Nuclear
ID=PF0016G002283	PfbHLH161	QFCC02000016.1	Chr16	20893.8	9.11701	181	546	Nuclear
ID=PF0016G002504	PfbHLH162	QFCC02000016.1	Chr16	31724.6	7.7382	283	852	Nuclear
ID=PF0016G002507	PfbHLH163	QFCC02000016.1	Chr16	73374.3	5.47299	675	2028	Nuclear
ID=PF0016G002944	PfbHLH164	QFCC02000016.1	Chr16	10303.5	9.02959	91	276	Mitochondrion
ID=PF0016G002948	PfbHLH165	QFCC02000016.1	Chr16	22445.3	7.06392	203	612	Mitochondrion
ID=PF0016G003146	PfbHLH166	QFCC02000016.1	Chr16	31490.5	5.60298	275	828	Nuclear
ID=PF0017G000300	PfbHLH167	QFCC02000017.1	Chr17	16061.3	7.81642	145	438	Cytosol
ID=PF0017G000417	PfbHLH168	QFCC02000017.1	Chr17	38357.1	9.29616	365	1098	Nuclear
ID=PF0017G000450	PfbHLH169	QFCC02000017.1	Chr17	32963.1	5.26428	298	897	Nuclear
ID=PF0017G000551	PfbHLH170	QFCC02000017.1	Chr17	26824	5.90844	237	714	Nuclear
ID=PF0017G000589	PfbHLH171	QFCC02000017.1	Chr17	31664.6	5.02237	293	882	Nuclear
ID=PF0017G000935	PfbHLH172	QFCC02000017.1	Chr17	26986.1	6.13034	236	708	Nuclear
ID=PF0017G001120	PfbHLH173	QFCC02000017.1	Chr17	65602.6	5.94316	590	1773	Nuclear
ID=PF0018G000242	PfbHLH174	QFCC02000018.1	Chr18	33406.7	5.0392	303	912	Nuclear
ID=PF0018G000243	PfbHLH175	QFCC02000018.1	Chr18	29557	5.19107	264	795	Nuclear
ID=PF0018G000314	PfbHLH176	QFCC02000018.1	Chr18	27811.5	9.64042	244	735	Cytosol
ID=PF0018G000608	PfbHLH177	QFCC02000018.1	Chr18	49708.1	5.9372	462	1389	Nuclear
ID=PF0018G000990	PfbHLH178	QFCC02000018.1	Chr18	47531.4	5.61634	434	1305	Nuclear
ID=PF0018G001043	PfbHLH179	QFCC02000018.1	Chr18	28562	6.83264	261	786	Nuclear
ID=PF0018G001254	PfbHLH180	QFCC02000018.1	Chr18	30976	5.48504	274	825	Nuclear
ID=PF0018G001298	PfbHLH181	QFCC02000018.1	Chr18	42913.3	5.56081	394	1185	Nuclear
ID=PF0018G001321	PfbHLH182	QFCC02000018.1	Chr18	37529.1	4.95343	332	999	Nuclear
ID=PF0018G001366	PfbHLH183	QFCC02000018.1	Chr18	46034.3	6.49649	419	1260	Nuclear
ID=PF0018G001633	PfbHLH184	QFCC02000018.1	Chr18	26046.9	5.80215	234	705	Nuclear
ID=PF0018G001686	PfbHLH185	QFCC02000018.1	Chr18	29074.5	6.72072	264	795	Nuclear
ID=PF0019G000269	PfbHLH186	QFCC02000019.1	Chr19	34984	4.90949	308	927	Nuclear
ID=PF0019G000420	PfbHLH187	QFCC02000019.1	Chr19	28712	8.42958	259	780	Nuclear
ID=PF0019G000471	PfbHLH188	QFCC02000019.1	Chr19	23485.8	9.43548	216	651	Cytosol
ID=PF0019G000484	PfbHLH189	QFCC02000019.1	Chr19	30466	6.60818	270	813	Nuclear
ID=PF0019G000626	PfbHLH190	QFCC02000019.1	Chr19	38498.7	5.3239	351	1056	Nuclear
ID=PF0019G000639	PfbHLH191	QFCC02000019.1	Chr19	24326.7	9.12049	216	651	Nuclear
ID=PF0019G000881	PfbHLH192	QFCC02000019.1	Chr19	35098.6	5.91486	320	963	Nuclear
ID=PF0019G001666	PfbHLH193	QFCC02000019.1	Chr19	26993.2	8.36324	237	714	Nuclear
ID=PF0019G001668	PfbHLH194	QFCC02000019.1	Chr19	28626.1	6.76756	251	756	Nuclear
ID=PF0019G001669	PfbHLH195	QFCC02000019.1	Chr19	19904.8	8.84798	173	522	Cytosol
ID=PF0020G000115	PfbHLH196	QFCC02000020.1	Chr20	36520.8	6.58681	334	1005	Nuclear
ID=PF0020G000193	PfbHLH197	QFCC02000020.1	Chr20	18459.3	9.21094	161	486	Cytosol
ID=PF0020G000273	PfbHLH198	QFCC02000020.1	Chr20	10532.7	9.02952	91	276	Nuclear
ID=PF0020G000335	PfbHLH199	QFCC02000020.1	Chr20	38985.9	8.55433	350	1053	Nuclear
ID=PF0020G000364	PfbHLH200	QFCC02000020.1	Chr20	57913.4	7.77202	529	1590	Nuclear
ID=PF0020G000795	PfbHLH201	QFCC02000020.1	Chr20	31661	5.75605	297	894	Nuclear
ID=PF0020G000806	PfbHLH202	QFCC02000020.1	Chr20	26266.4	6.59084	234	705	Nuclear
ID=PF0020G001314	PfbHLH203	QFCC02000020.1	Chr20	26029.8	5.36534	234	705	Nuclear
ID=PF0020G001353	PfbHLH204	QFCC02000020.1	Chr20	29046.5	7.73734	264	795	Nuclear
ID=PF1235G000004	PfbHLH205	QFCC02001235.1		21004.2	9.61786	179	540	Cytosol

## Sheet: Table S4
205 PfbHLH cis-acting elements
Light_Signal
PfbHLH1	AE-box	AGAAACAA	168	8	+	Arabidopsis thaliana	part of a module for light response
PfbHLH1	AE-box	AGAAACAA	876	8	-	Arabidopsis thaliana	part of a module for light response
PfbHLH102	AE-box	AGAAACAA	553	8	-	Arabidopsis thaliana	part of a module for light response
PfbHLH108	AE-box	AGAAACAA	161	8	+	Arabidopsis thaliana	part of a module for light response
PfbHLH116	AE-box	AGAAACTT	300	8	-	Arabidopsis thaliana	part of a module for light response
PfbHLH116	AE-box	AGAAACAA	1808	8	-	Arabidopsis thaliana	part of a module for light response
PfbHLH119	AE-box	AGAAACAA	946	8	-	Arabidopsis thaliana	part of a module for light response
PfbHLH12	AE-box	AGAAACAA	1570	8	+	Arabidopsis thaliana	part of a module for light response
PfbHLH131	AE-box	AGAAACAA	94	8	+	Arabidopsis thaliana	part of a module for light response
PfbHLH131	AE-box	AGAAACAA	482	8	-	Arabidopsis thaliana	part of a module for light response
PfbHLH131	AE-box	AGAAACAA	1150	8	-	Arabidopsis thaliana	part of a module for light response
PfbHLH135	AE-box	AGAAACAA	134	8	-	Arabidopsis thaliana	part of a module for light response
PfbHLH135	AE-box	AGAAACTT	1904	8	+	Arabidopsis thaliana	part of a module for light response
PfbHLH136	AE-box	AGAAACAA	743	8	+	Arabidopsis thaliana	part of a module for light response
PfbHLH138	AE-box	AGAAACAA	600	8	-	Arabidopsis thaliana	part of a module for light response
PfbHLH142	AE-box	AGAAACTT	367	8	-	Arabidopsis thaliana	part of a module for light response
PfbHLH144	AE-box	AGAAACAA	1345	8	-	Arabidopsis thaliana	part of a module for light response
PfbHLH148	AE-box	AGAAACAA	170	8	-	Arabidopsis thaliana	part of a module for light response
PfbHLH155	AE-box	AGAAACAA	578	8	-	Arabidopsis thaliana	part of a module for light response
PfbHLH157	AE-box	AGAAACTT	1123	8	+	Arabidopsis thaliana	part of a module for light response
PfbHLH161	AE-box	AGAAACAA	25	8	+	Arabidopsis thaliana	part of a module for light response
PfbHLH163	AE-box	AGAAACTT	555	8	-	Arabidopsis thaliana	part of a module for light response
PfbHLH167	AE-box	AGAAACAA	1358	8	-	Arabidopsis thaliana	part of a module for light response
PfbHLH169	AE-box	AGAAACTT	239	8	-	Arabidopsis thaliana	part of a module for light response
PfbHLH169	AE-box	AGAAACAA	1690	8	-	Arabidopsis thaliana	part of a module for light response
PfbHLH172	AE-box	AGAAACAA	61	8	+	Arabidopsis thaliana	part of a module for light response
PfbHLH172	AE-box	AGAAACAA	620	8	-	Arabidopsis thaliana	part of a module for light response
PfbHLH174	AE-box	AGAAACTT	1305	8	+	Arabidopsis thaliana	part of a module for light response
PfbHLH18	AE-box	AGAAACAA	1273	8	+	Arabidopsis thaliana	part of a module for light response
PfbHLH18	AE-box	AGAAACAA	1361	8	-	Arabidopsis thaliana	part of a module for light response
PfbHLH180	AE-box	AGAAACAA	635	8	+	Arabidopsis thaliana	part of a module for light response
PfbHLH186	AE-box	AGAAACAA	1193	8	+	Arabidopsis thaliana	part of a module for light response
PfbHLH188	AE-box	AGAAACTT	88	8	+	Arabidopsis thaliana	part of a module for light response
PfbHLH199	AE-box	AGAAACAA	372	8	-	Arabidopsis thaliana	part of a module for light response
PfbHLH199	AE-box	AGAAACAA	1051	8	-	Arabidopsis thaliana	part of a module for light response
PfbHLH201	AE-box	AGAAACAA	337	8	-	Arabidopsis thaliana	part of a module for light response
PfbHLH201	AE-box	AGAAACTT	1902	8	+	Arabidopsis thaliana	part of a module for light response
PfbHLH203	AE-box	AGAAACAA	793	8	-	Arabidopsis thaliana	part of a module for light response
PfbHLH203	AE-box	AGAAACAA	1818	8	+	Arabidopsis thaliana	part of a module for light response
PfbHLH3	AE-box	AGAAACTT	94	8	+	Arabidopsis thaliana	part of a module for light response
PfbHLH33	AE-box	AGAAACAA	1889	8	-	Arabidopsis thaliana	part of a module for light response
PfbHLH38	AE-box	AGAAACAA	1636	8	+	Arabidopsis thaliana	part of a module for light response
PfbHLH43	AE-box	AGAAACTT	1858	8	-	Arabidopsis thaliana	part of a module for light response
PfbHLH43	AE-box	AGAAACAA	1889	8	-	Arabidopsis thaliana	part of a module for light response
PfbHLH45	AE-box	AGAAACAA	244	8	+	Arabidopsis thaliana	part of a module for light response
PfbHLH5	AE-box	AGAAACAA	1257	8	+	Arabidopsis thaliana	part of a module for light response
PfbHLH52	AE-box	AGAAACAA	943	8	+	Arabidopsis thaliana	part of a module for light response
PfbHLH56	AE-box	AGAAACAA	1270	8	+	Arabidopsis thaliana	part of a module for light response
PfbHLH56	AE-box	AGAAACAA	1362	8	-	Arabidopsis thaliana	part of a module for light response
PfbHLH57	AE-box	AGAAACTT	519	8	-	Arabidopsis thaliana	part of a module for light response
PfbHLH57	AE-box	AGAAACAA	1115	8	-	Arabidopsis thaliana	part of a module for light response
PfbHLH60	AE-box	AGAAACAA	1430	8	-	Arabidopsis thaliana	part of a module for light response
PfbHLH72	AE-box	AGAAACAA	1198	8	+	Arabidopsis thaliana	part of a module for light response
PfbHLH76	AE-box	AGAAACAA	54	8	-	Arabidopsis thaliana	part of a module for light response
PfbHLH76	AE-box	AGAAACTT	240	8	-	Arabidopsis thaliana	part of a module for light response
PfbHLH76	AE-box	AGAAACTT	275	8	-	Arabidopsis thaliana	part of a module for light response
PfbHLH76	AE-box	AGAAACAA	1326	8	-	Arabidopsis thaliana	part of a module for light response
PfbHLH8	AE-box	AGAAACTT	116	8	+	Arabidopsis thaliana	part of a module for light response
PfbHLH80	AE-box	AGAAACAA	735	8	-	Arabidopsis thaliana	part of a module for light response
PfbHLH81	AE-box	AGAAACTT	778	8	-	Arabidopsis thaliana	part of a module for light response
PfbHLH85	AE-box	AGAAACAA	990	8	-	Arabidopsis thaliana	part of a module for light response
PfbHLH86	AE-box	AGAAACTT	502	8	-	Arabidopsis thaliana	part of a module for light response
PfbHLH92	AE-box	AGAAACTT	1309	8	+	Arabidopsis thaliana	part of a module for light response
PfbHLH10	AT1-motif	AATTATTTTTTATT	811	13	-	Solanum tuberosum	part of a light responsive module
PfbHLH108	AT1-motif	AATTATTTTTTATT	210	13	-	Solanum tuberosum	part of a light responsive module
PfbHLH111	AT1-motif	AATTATTTTTTATT	141	13	-	Solanum tuberosum	part of a light responsive module
PfbHLH111	AT1-motif	AATTATTTTTTATT	248	13	-	Solanum tuberosum	part of a light responsive module
PfbHLH12	AT1-motif	AATTATTTTTTATT	434	14	+	Solanum tuberosum	part of a light responsive module
PfbHLH123	AT1-motif	AATTATTTTTTATT	221	13	-	Solanum tuberosum	part of a light responsive module
PfbHLH135	AT1-motif	AATTATTTTTTATT	739	13	-	Solanum tuberosum	part of a light responsive module
PfbHLH137	AT1-motif	AATTATTTTTTATT	989	13	+	Solanum tuberosum	part of a light responsive module
PfbHLH144	AT1-motif	AATTATTTTTTATT	1478	13	+	Solanum tuberosum	part of a light responsive module
PfbHLH145	AT1-motif	AATTATTTTTTATT	1136	13	+	Solanum tuberosum	part of a light responsive module
PfbHLH146	AT1-motif	AATTATTTTTTATT	905	14	+	Solanum tuberosum	part of a light responsive module
PfbHLH16	AT1-motif	AATTATTTTTTATT	936	14	+	Solanum tuberosum	part of a light responsive module
PfbHLH160	AT1-motif	AATTATTTTTTATT	1114	13	+	Solanum tuberosum	part of a light responsive module
PfbHLH162	AT1-motif	AATTATTTTTTATT	322	13	-	Solanum tuberosum	part of a light responsive module
PfbHLH167	AT1-motif	AATTATTTTTTATT	1491	13	+	Solanum tuberosum	part of a light responsive module
PfbHLH170	AT1-motif	AATTATTTTTTATT	1308	13	+	Solanum tuberosum	part of a light responsive module
PfbHLH179	AT1-motif	AATTATTTTTTATT	1532	13	-	Solanum tuberosum	part of a light responsive module
PfbHLH19	AT1-motif	AATTATTTTTTATT	28	13	-	Solanum tuberosum	part of a light responsive module
PfbHLH191	AT1-motif	AATTATTTTTTATT	478	13	+	Solanum tuberosum	part of a light responsive module
PfbHLH192	AT1-motif	AATTATTTTTTATT	1312	13	-	Solanum tuberosum	part of a light responsive module
PfbHLH201	AT1-motif	AATTATTTTTTATT	94	13	+	Solanum tuberosum	part of a light responsive module
PfbHLH205	AT1-motif	AATTATTTTTTATT	1144	13	-	Solanum tuberosum	part of a light responsive module
PfbHLH24	AT1-motif	AATTATTTTTTATT	31	13	+	Solanum tuberosum	part of a light responsive module
PfbHLH26	AT1-motif	AATTATTTTTTATT	66	13	-	Solanum tuberosum	part of a light responsive module
PfbHLH30	AT1-motif	AATTATTTTTTATT	3	13	+	Solanum tuberosum	part of a light responsive module
PfbHLH31	AT1-motif	AATTATTTTTTATT	411	13	-	Solanum tuberosum	part of a light responsive module
PfbHLH31	AT1-motif	AATTATTTTTTATT	1190	13	+	Solanum tuberosum	part of a light responsive module
PfbHLH50	AT1-motif	AATTATTTTTTATT	91	13	-	Solanum tuberosum	part of a light responsive module
PfbHLH52	AT1-motif	AATTATTTTTTATT	1098	13	-	Solanum tuberosum	part of a light responsive module
PfbHLH52	AT1-motif	AATTATTTTTTATT	1225	13	-	Solanum tuberosum	part of a light responsive module
PfbHLH59	AT1-motif	AATTATTTTTTATT	704	13	-	Solanum tuberosum	part of a light responsive module
PfbHLH6	AT1-motif	AATTATTTTTTATT	1084	13	+	Solanum tuberosum	part of a light responsive module
PfbHLH7	AT1-motif	AATTATTTTTTATT	1145	13	-	Solanum tuberosum	part of a light responsive module
PfbHLH71	AT1-motif	AATTATTTTTTATT	1483	13	-	Solanum tuberosum	part of a light responsive module
PfbHLH71	AT1-motif	AATTATTTTTTATT	1516	14	-	Solanum tuberosum	part of a light responsive module
PfbHLH77	AT1-motif	AATTATTTTTTATT	1331	13	-	Solanum tuberosum	part of a light responsive module
PfbHLH84	AT1-motif	AATTATTTTTTATT	1606	13	-	Solanum tuberosum	part of a light responsive module
PfbHLH85	AT1-motif	AATTATTTTTTATT	1781	13	-	Solanum tuberosum	part of a light responsive module
PfbHLH97	AT1-motif	AATTATTTTTTATT	67	13	+	Solanum tuberosum	part of a light responsive module
PfbHLH1	Box 4	ATTAAT	1126	6	-	Petroselinum crispum	part of a conserved DNA module involved in light responsiveness
PfbHLH1	Box 4	ATTAAT	1467	6	-	Petroselinum crispum	part of a conserved DNA module involved in light responsiveness
PfbHLH10	Box 4	ATTAAT	818	6	+	Petroselinum crispum	part of a conserved DNA module involved in light responsiveness
PfbHLH10	Box 4	ATTAAT	981	6	+	Petroselinum crispum	part of a conserved DNA module involved in light responsiveness
PfbHLH10	Box 4	ATTAAT	1023	6	-	Petroselinum crispum	part of a conserved DNA module involved in light responsiveness
PfbHLH10	Box 4	ATTAAT	1415	6	-	Petroselinum crispum	part of a conserved DNA module involved in light responsiveness
PfbHLH100	Box 4	ATTAAT	612	6	+	Petroselinum crispum	part of a conserved DNA module involved in light responsiveness
PfbHLH100	Box 4	ATTAAT	620	6	+	Petroselinum crispum	part of a conserved DNA module involved in light responsiveness
PfbHLH100	Box 4	ATTAAT	1036	6	-	Petroselinum crispum	part of a conserved DNA module involved in light responsiveness
PfbHLH100	Box 4	ATTAAT	1065	6	-	Petroselinum crispum	part of a conserved DNA module involved in light responsiveness
PfbHLH100	Box 4	ATTAAT	1306	6	-	Petroselinum crispum	part of a conserved DNA module involved in light responsiveness
PfbHLH100	Box 4	ATTAAT	1954	6	-	Petroselinum crispum	part of a conserved DNA module involved in light responsiveness
PfbHLH101	Box 4	ATTAAT	136	6	+	Petroselinum crispum	part of a conserved DNA module involved in light responsiveness
PfbHLH101	Box 4	ATTAAT	887	6	+	Petroselinum crispum	part of a conserved DNA module involved in light responsiveness
PfbHLH101	Box 4	ATTAAT	1655	6	-	Petroselinum crispum	part of a conserved DNA module involved in light responsiveness
PfbHLH102	Box 4	ATTAAT	36	6	+	Petroselinum crispum	part of a conserved DNA module involved in light responsiveness
PfbHLH102	Box 4	ATTAAT	608	6	+	Petroselinum crispum	part of a conserved DNA module involved in light responsiveness
PfbHLH102	Box 4	ATTAAT	1440	6	-	Petroselinum crispum	part of a conserved DNA module involved in light responsiveness
PfbHLH103	Box 4	ATTAAT	304	6	+	Petroselinum crispum	part of a conserved DNA module involved in light responsiveness
PfbHLH103	Box 4	ATTAAT	558	6	+	Petroselinum crispum	part of a conserved DNA module involved in light responsiveness
PfbHLH103	Box 4	ATTAAT	915	6	+	Petroselinum crispum	part of a conserved DNA module involved in light responsiveness
PfbHLH103	Box 4	ATTAAT	1078	6	-	Petroselinum crispum	part of a conserved DNA module involved in light responsiveness
PfbHLH103	Box 4	ATTAAT	1215	6	-	Petroselinum crispum	part of a conserved DNA module involved in light responsiveness
PfbHLH103	Box 4	ATTAAT	1265	6	-	Petroselinum crispum	part of a conserved DNA module involved in light responsiveness
PfbHLH103	Box 4	ATTAAT	1310	6	-	Petroselinum crispum	part of a conserved DNA module involved in light responsiveness
PfbHLH103	Box 4	ATTAAT	1384	6	-	Petroselinum crispum	part of a conserved DNA module involved in light responsiveness
PfbHLH103	Box 4	ATTAAT	1957	6	-	Petroselinum crispum	part of a conserved DNA module involved in light responsiveness
PfbHLH103	Box 4	ATTAAT	1961	6	-	Petroselinum crispum	part of a conserved DNA module involved in light responsiveness
PfbHLH104	Box 4	ATTAAT	204	6	+	Petroselinum crispum	part of a conserved DNA module involved in light responsiveness
PfbHLH104	Box 4	ATTAAT	382	6	+	Petroselinum crispum	part of a conserved DNA module involved in light responsiveness
PfbHLH104	Box 4	ATTAAT	391	6	+	Petroselinum crispum	part of a conserved DNA module involved in light responsiveness
PfbHLH104	Box 4	ATTAAT	1584	6	-	Petroselinum crispum	part of a conserved DNA module involved in light responsiveness
PfbHLH104	Box 4	ATTAAT	1624	6	-	Petroselinum crispum	part of a conserved DNA module involved in light responsiveness
PfbHLH105	Box 4	ATTAAT	255	6	+	Petroselinum crispum	part of a conserved DNA module involved in light responsiveness
PfbHLH105	Box 4	ATTAAT	404	6	+	Petroselinum crispum	part of a conserved DNA module involved in light responsiveness
PfbHLH105	Box 4	ATTAAT	569	6	+	Petroselinum crispum	part of a conserved DNA module involved in light responsiveness
PfbHLH105	Box 4	ATTAAT	1316	6	-	Petroselinum crispum	part of a conserved DNA module involved in light responsiveness
PfbHLH105	Box 4	ATTAAT	1621	6	-	Petroselinum crispum	part of a conserved DNA module involved in light responsiveness
PfbHLH105	Box 4	ATTAAT	1684	6	-	Petroselinum crispum	part of a conserved DNA module involved in light responsiveness
PfbHLH105	Box 4	ATTAAT	1695	6	-	Petroselinum crispum	part of a conserved DNA module involved in light responsiveness
PfbHLH106	Box 4	ATTAAT	1476	6	-	Petroselinum crispum	part of a conserved DNA module involved in light responsiveness
PfbHLH107	Box 4	ATTAAT	480	6	+	Petroselinum crispum	part of a conserved DNA module involved in light responsiveness
PfbHLH107	Box 4	ATTAAT	640	6	+	Petroselinum crispum	part of a conserved DNA module involved in light responsiveness
PfbHLH107	Box 4	ATTAAT	704	6	+	Petroselinum crispum	part of a conserved DNA module involved in light responsiveness
PfbHLH107	Box 4	ATTAAT	848	6	+	Petroselinum crispum	part of a conserved DNA module involved in light responsiveness
PfbHLH107	Box 4	ATTAAT	908	6	+	Petroselinum crispum	part of a conserved DNA module involved in light responsiveness
PfbHLH108	Box 4	ATTAAT	114	6	+	Petroselinum crispum	part of a conserved DNA module involved in light responsiveness
PfbHLH108	Box 4	ATTAAT	168	6	+	Petroselinum crispum	part of a conserved DNA module involved in light responsiveness
PfbHLH108	Box 4	ATTAAT	372	6	+	Petroselinum crispum	part of a conserved DNA module involved in light responsiveness
PfbHLH108	Box 4	ATTAAT	713	6	+	Petroselinum crispum	part of a conserved DNA module involved in light responsiveness
PfbHLH108	Box 4	ATTAAT	768	6	+	Petroselinum crispum	part of a conserved DNA module involved in light responsiveness
PfbHLH108	Box 4	ATTAAT	772	6	+	Petroselinum crispum	part of a conserved DNA module involved in light responsiveness
PfbHLH108	Box 4	ATTAAT	815	6	+	Petroselinum crispum	part of a conserved DNA module involved in light responsiveness
PfbHLH108	Box 4	ATTAAT	835	6	+	Petroselinum crispum	part of a conserved DNA module involved in light responsiveness
PfbHLH108	Box 4	ATTAAT	839	6	+	Petroselinum crispum	part of a conserved DNA module involved in light responsiveness
PfbHLH108	Box 4	ATTAAT	882	6	+	Petroselinum crispum	part of a conserved DNA module involved in light responsiveness
PfbHLH108	Box 4	ATTAAT	896	6	+	Petroselinum crispum	part of a conserved DNA module involved in light responsiveness
PfbHLH108	Box 4	ATTAAT	1016	6	-	Petroselinum crispum	part of a conserved DNA module involved in light responsiveness
PfbHLH108	Box 4	ATTAAT	1138	6	-	Petroselinum crispum	part of a conserved DNA module involved in light responsiveness
PfbHLH108	Box 4	ATTAAT	1160	6	-	Petroselinum crispum	part of a conserved DNA module involved in light responsiveness
PfbHLH108	Box 4	ATTAAT	1412	6	-	Petroselinum crispum	part of a conserved DNA module involved in light responsiveness
PfbHLH108	Box 4	ATTAAT	1841	6	-	Petroselinum crispum	part of a conserved DNA module involved in light responsiveness
PfbHLH109	Box 4	ATTAAT	693	6	+	Petroselinum crispum	part of a conserved DNA module involved in light responsiveness
PfbHLH109	Box 4	ATTAAT	1290	6	-	Petroselinum crispum	part of a conserved DNA module involved in light responsiveness
PfbHLH109	Box 4	ATTAAT	1490	6	-	Petroselinum crispum	part of a conserved DNA module involved in light responsiveness
PfbHLH109	Box 4	ATTAAT	1504	6	-	Petroselinum crispum	part of a conserved DNA module involved in light responsiveness
PfbHLH109	Box 4	ATTAAT	1508	6	-	Petroselinum crispum	part of a conserved DNA module involved in light responsiveness
PfbHLH109	Box 4	ATTAAT	1796	6	-	Petroselinum crispum	part of a conserved DNA module involved in light responsiveness
PfbHLH11	Box 4	ATTAAT	481	6	+	Petroselinum crispum	part of a conserved DNA module involved in light responsiveness
PfbHLH11	Box 4	ATTAAT	509	6	+	Petroselinum crispum	part of a conserved DNA module involved in light responsiveness
PfbHLH11	Box 4	ATTAAT	644	6	+	Petroselinum crispum	part of a conserved DNA module involved in light responsiveness
PfbHLH11	Box 4	ATTAAT	707	6	+	Petroselinum crispum	part of a conserved DNA module involved in light responsiveness
PfbHLH11	Box 4	ATTAAT	742	6	+	Petroselinum crispum	part of a conserved DNA module involved in light responsiveness
PfbHLH11	Box 4	ATTAAT	1460	6	-	Petroselinum crispum	part of a conserved DNA module involved in light responsiveness
PfbHLH11	Box 4	ATTAAT	1631	6	-	Petroselinum crispum	part of a conserved DNA module involved in light responsiveness
PfbHLH110	Box 4	ATTAAT	364	6	+	Petroselinum crispum	part of a conserved DNA module involved in light responsiveness
PfbHLH110	Box 4	ATTAAT	638	6	+	Petroselinum crispum	part of a conserved DNA module involved in light responsiveness
PfbHLH110	Box 4	ATTAAT	788	6	+	Petroselinum crispum	part of a conserved DNA module involved in light responsiveness
PfbHLH110	Box 4	ATTAAT	792	6	+	Petroselinum crispum	part of a conserved DNA module involved in light responsiveness
PfbHLH110	Box 4	ATTAAT	1350	6	-	Petroselinum crispum	part of a conserved DNA module involved in light responsiveness
PfbHLH110	Box 4	ATTAAT	1836	6	-	Petroselinum crispum	part of a conserved DNA module involved in light responsiveness
PfbHLH111	Box 4	ATTAAT	1518	6	-	Petroselinum crispum	part of a conserved DNA module involved in light responsiveness
PfbHLH111	Box 4	ATTAAT	1572	6	-	Petroselinum crispum	part of a conserved DNA module involved in light responsiveness
PfbHLH112	Box 4	ATTAAT	474	6	+	Petroselinum crispum	part of a conserved DNA module involved in light responsiveness
PfbHLH112	Box 4	ATTAAT	1162	6	-	Petroselinum crispum	part of a conserved DNA module involved in light responsiveness
PfbHLH112	Box 4	ATTAAT	1354	6	-	Petroselinum crispum	part of a conserved DNA module involved in light responsiveness
PfbHLH112	Box 4	ATTAAT	1780	6	-	Petroselinum crispum	part of a conserved DNA module involved in light responsiveness
PfbHLH113	Box 4	ATTAAT	22	6	+	Petroselinum crispum	part of a conserved DNA module involved in light responsiveness
PfbHLH113	Box 4	ATTAAT	1036	6	-	Petroselinum crispum	part of a conserved DNA module involved in light responsiveness
PfbHLH113	Box 4	ATTAAT	1048	6	-	Petroselinum crispum	part of a conserved DNA module involved in light responsiveness
PfbHLH113	Box 4	ATTAAT	1062	6	-	Petroselinum crispum	part of a conserved DNA module involved in light responsiveness
PfbHLH113	Box 4	ATTAAT	1120	6	-	Petroselinum crispum	part of a conserved DNA module involved in light responsiveness
PfbHLH113	Box 4	ATTAAT	1337	6	-	Petroselinum crispum	part of a conserved DNA module involved in light responsiveness
PfbHLH113	Box 4	ATTAAT	1648	6	-	Petroselinum crispum	part of a conserved DNA module involved in light responsiveness
PfbHLH114	Box 4	ATTAAT	359	6	+	Petroselinum crispum	part of a conserved DNA module involved in light responsiveness
PfbHLH114	Box 4	ATTAAT	692	6	+	Petroselinum crispum	part of a conserved DNA module involved in light responsiveness
PfbHLH114	Box 4	ATTAAT	936	6	+	Petroselinum crispum	part of a conserved DNA module involved in light responsiveness
PfbHLH114	Box 4	ATTAAT	974	6	+	Petroselinum crispum	part of a conserved DNA module involved in light responsiveness
PfbHLH114	Box 4	ATTAAT	1148	6	-	Petroselinum crispum	part of a conserved DNA module involved in light responsiveness
PfbHLH114	Box 4	ATTAAT	1181	6	-	Petroselinum crispum	part of a conserved DNA module involved in light responsiveness
PfbHLH114	Box 4	ATTAAT	1199	6	-	Petroselinum crispum	part of a conserved DNA module involved in light responsiveness
PfbHLH114	Box 4	ATTAAT	1506	6	-	Petroselinum crispum	part of a conserved DNA module involved in light responsiveness
PfbHLH114	Box 4	ATTAAT	1961	6	-	Petroselinum crispum	part of a conserved DNA module involved in light responsiveness
PfbHLH114	Box 4	ATTAAT	1986	6	-	Petroselinum crispum	part of a conserved DNA module involved in light responsiveness
PfbHLH115	Box 4	ATTAAT	69	6	+	Petroselinum crispum	part of a conserved DNA module involved in light responsiveness
PfbHLH115	Box 4	ATTAAT	614	6	+	Petroselinum crispum	part of a conserved DNA module involved in light responsiveness
PfbHLH115	Box 4	ATTAAT	696	6	+	Petroselinum crispum	part of a conserved DNA module involved in light responsiveness
PfbHLH116	Box 4	ATTAAT	534	6	+	Petroselinum crispum	part of a conserved DNA module involved in light responsiveness
PfbHLH116	Box 4	ATTAAT	1307	6	-	Petroselinum crispum	part of a conserved DNA module involved in light responsiveness
PfbHLH116	Box 4	ATTAAT	1589	6	-	Petroselinum crispum	part of a conserved DNA module involved in light responsiveness
PfbHLH116	Box 4	ATTAAT	1660	6	-	Petroselinum crispum	part of a conserved DNA module involved in light responsiveness
PfbHLH117	Box 4	ATTAAT	114	6	+	Petroselinum crispum	part of a conserved DNA module involved in light responsiveness
PfbHLH117	Box 4	ATTAAT	884	6	+	Petroselinum crispum	part of a conserved DNA module involved in light responsiveness
PfbHLH117	Box 4	ATTAAT	1196	6	-	Petroselinum crispum	part of a conserved DNA module involved in light responsiveness
PfbHLH117	Box 4	ATTAAT	1836	6	-	Petroselinum crispum	part of a conserved DNA module involved in light responsiveness
PfbHLH118	Box 4	ATTAAT	69	6	+	Petroselinum crispum	part of a conserved DNA module involved in light responsiveness
PfbHLH118	Box 4	ATTAAT	879	6	+	Petroselinum crispum	part of a conserved DNA module involved in light responsiveness
PfbHLH118	Box 4	ATTAAT	1210	6	-	Petroselinum crispum	part of a conserved DNA module involved in light responsiveness
PfbHLH118	Box 4	ATTAAT	1262	6	-	Petroselinum crispum	part of a conserved DNA module involved in light responsiveness
PfbHLH118	Box 4	ATTAAT	1307	6	-	Petroselinum crispum	part of a conserved DNA module involved in light responsiveness
PfbHLH118	Box 4	ATTAAT	1379	6	-	Petroselinum crispum	part of a conserved DNA module involved in light responsiveness
PfbHLH118	Box 4	ATTAAT	1943	6	-	Petroselinum crispum	part of a conserved DNA module involved in light responsiveness
PfbHLH118	Box 4	ATTAAT	1947	6	-	Petroselinum crispum	part of a conserved DNA module involved in light responsiveness
PfbHLH119	Box 4	ATTAAT	1940	6	-	Petroselinum crispum	part of a conserved DNA module involved in light responsiveness
PfbHLH12	Box 4	ATTAAT	469	6	+	Petroselinum crispum	part of a conserved DNA module involved in light responsiveness
PfbHLH12	Box 4	ATTAAT	1722	6	-	Petroselinum crispum	part of a conserved DNA module involved in light responsiveness
PfbHLH12	Box 4	ATTAAT	1899	6	-	Petroselinum crispum	part of a conserved DNA module involved in light responsiveness
PfbHLH120	Box 4	ATTAAT	498	6	+	Petroselinum crispum	part of a conserved DNA module involved in light responsiveness
PfbHLH120	Box 4	ATTAAT	1533	6	-	Petroselinum crispum	part of a conserved DNA module involved in light responsiveness
PfbHLH120	Box 4	ATTAAT	1573	6	-	Petroselinum crispum	part of a conserved DNA module involved in light responsiveness
PfbHLH120	Box 4	ATTAAT	1812	6	-	Petroselinum crispum	part of a conserved DNA module involved in light responsiveness
PfbHLH121	Box 4	ATTAAT	801	6	+	Petroselinum crispum	part of a conserved DNA module involved in light responsiveness
PfbHLH121	Box 4	ATTAAT	938	6	+	Petroselinum crispum	part of a conserved DNA module involved in light responsiveness
PfbHLH121	Box 4	ATTAAT	1243	6	-	Petroselinum crispum	part of a conserved DNA module involved in light responsiveness
PfbHLH121	Box 4	ATTAAT	1618	6	-	Petroselinum crispum	part of a conserved DNA module involved in light responsiveness
PfbHLH121	Box 4	ATTAAT	1681	6	-	Petroselinum crispum	part of a conserved DNA module involved in light responsiveness
PfbHLH121	Box 4	ATTAAT	1692	6	-	Petroselinum crispum	part of a conserved DNA module involved in light responsiveness
PfbHLH122	Box 4	ATTAAT	989	6	+	Petroselinum crispum	part of a conserved DNA module involved in light responsiveness
PfbHLH122	Box 4	ATTAAT	1478	6	-	Petroselinum crispum	part of a conserved DNA module involved in light responsiveness
PfbHLH123	Box 4	ATTAAT	117	6	+	Petroselinum crispum	part of a conserved DNA module involved in light responsiveness
PfbHLH123	Box 4	ATTAAT	446	6	+	Petroselinum crispum	part of a conserved DNA module involved in light responsiveness
PfbHLH123	Box 4	ATTAAT	683	6	+	Petroselinum crispum	part of a conserved DNA module involved in light responsiveness
PfbHLH123	Box 4	ATTAAT	690	6	+	Petroselinum crispum	part of a conserved DNA module involved in light responsiveness
PfbHLH123	Box 4	ATTAAT	703	6	+	Petroselinum crispum	part of a conserved DNA module involved in light responsiveness
PfbHLH123	Box 4	ATTAAT	1102	6	-	Petroselinum crispum	part of a conserved DNA module involved in light responsiveness
PfbHLH123	Box 4	ATTAAT	1106	6	-	Petroselinum crispum	part of a conserved DNA module involved in light responsiveness
PfbHLH124	Box 4	ATTAAT	509	6	+	Petroselinum crispum	part of a conserved DNA module involved in light responsiveness
PfbHLH124	Box 4	ATTAAT	669	6	+	Petroselinum crispum	part of a conserved DNA module involved in light responsiveness
PfbHLH124	Box 4	ATTAAT	733	6	+	Petroselinum crispum	part of a conserved DNA module involved in light responsiveness
PfbHLH124	Box 4	ATTAAT	877	6	+	Petroselinum crispum	part of a conserved DNA module involved in light responsiveness
PfbHLH124	Box 4	ATTAAT	1634	6	-	Petroselinum crispum	part of a conserved DNA module involved in light responsiveness
PfbHLH125	Box 4	ATTAAT	485	6	+	Petroselinum crispum	part of a conserved DNA module involved in light responsiveness
PfbHLH125	Box 4	ATTAAT	543	6	+	Petroselinum crispum	part of a conserved DNA module involved in light responsiveness
PfbHLH125	Box 4	ATTAAT	956	6	+	Petroselinum crispum	part of a conserved DNA module involved in light responsiveness
PfbHLH125	Box 4	ATTAAT	1541	6	-	Petroselinum crispum	part of a conserved DNA module involved in light responsiveness
PfbHLH126	Box 4	ATTAAT	897	6	+	Petroselinum crispum	part of a conserved DNA module involved in light responsiveness
PfbHLH126	Box 4	ATTAAT	909	6	+	Petroselinum crispum	part of a conserved DNA module involved in light responsiveness
PfbHLH126	Box 4	ATTAAT	991	6	+	Petroselinum crispum	part of a conserved DNA module involved in light responsiveness
PfbHLH126	Box 4	ATTAAT	1961	6	-	Petroselinum crispum	part of a conserved DNA module involved in light responsiveness
PfbHLH127	Box 4	ATTAAT	197	6	+	Petroselinum crispum	part of a conserved DNA module involved in light responsiveness
PfbHLH127	Box 4	ATTAAT	257	6	+	Petroselinum crispum	part of a conserved DNA module involved in light responsiveness
PfbHLH127	Box 4	ATTAAT	333	6	+	Petroselinum crispum	part of a conserved DNA module involved in light responsiveness
PfbHLH127	Box 4	ATTAAT	515	6	+	Petroselinum crispum	part of a conserved DNA module involved in light responsiveness
PfbHLH127	Box 4	ATTAAT	901	6	+	Petroselinum crispum	part of a conserved DNA module involved in light responsiveness
PfbHLH127	Box 4	ATTAAT	1340	6	-	Petroselinum crispum	part of a conserved DNA module involved in light responsiveness
PfbHLH128	Box 4	ATTAAT	1189	6	-	Petroselinum crispum	part of a conserved DNA module involved in light responsiveness
PfbHLH128	Box 4	ATTAAT	1224	6	-	Petroselinum crispum	part of a conserved DNA module involved in light responsiveness
PfbHLH128	Box 4	ATTAAT	1287	6	-	Petroselinum crispum	part of a conserved DNA module involved in light responsiveness
PfbHLH128	Box 4	ATTAAT	1595	6	-	Petroselinum crispum	part of a conserved DNA module involved in light responsiveness
PfbHLH128	Box 4	ATTAAT	1625	6	-	Petroselinum crispum	part of a conserved DNA module involved in light responsiveness
PfbHLH128	Box 4	ATTAAT	1768	6	-	Petroselinum crispum	part of a conserved DNA module involved in light responsiveness
PfbHLH129	Box 4	ATTAAT	252	6	+	Petroselinum crispum	part of a conserved DNA module involved in light responsiveness
PfbHLH129	Box 4	ATTAAT	512	6	+	Petroselinum crispum	part of a conserved DNA module involved in light responsiveness
PfbHLH129	Box 4	ATTAAT	643	6	+	Petroselinum crispum	part of a conserved DNA module involved in light responsiveness
PfbHLH129	Box 4	ATTAAT	737	6	+	Petroselinum crispum	part of a conserved DNA module involved in light responsiveness
PfbHLH129	Box 4	ATTAAT	832	6	+	Petroselinum crispum	part of a conserved DNA module involved in light responsiveness
PfbHLH129	Box 4	ATTAAT	836	6	+	Petroselinum crispum	part of a conserved DNA module involved in light responsiveness
PfbHLH129	Box 4	ATTAAT	917	6	+	Petroselinum crispum	part of a conserved DNA module involved in light responsiveness
PfbHLH129	Box 4	ATTAAT	938	6	+	Petroselinum crispum	part of a conserved DNA module involved in light responsiveness
PfbHLH129	Box 4	ATTAAT	968	6	+	Petroselinum crispum	part of a conserved DNA module involved in light responsiveness
PfbHLH129	Box 4	ATTAAT	1198	6	-	Petroselinum crispum	part of a conserved DNA module involved in light responsiveness
PfbHLH129	Box 4	ATTAAT	1377	6	-	Petroselinum crispum	part of a conserved DNA module involved in light responsiveness
PfbHLH129	Box 4	ATTAAT	1385	6	-	Petroselinum crispum	part of a conserved DNA module involved in light responsiveness
PfbHLH129	Box 4	ATTAAT	1415	6	-	Petroselinum crispum	part of a conserved DNA module involved in light responsiveness
PfbHLH129	Box 4	ATTAAT	1422	6	-	Petroselinum crispum	part of a conserved DNA module involved in light responsiveness
PfbHLH129	Box 4	ATTAAT	1436	6	-	Petroselinum crispum	part of a conserved DNA module involved in light responsiveness
PfbHLH129	Box 4	ATTAAT	1689	6	-	Petroselinum crispum	part of a conserved DNA module involved in light responsiveness
PfbHLH129	Box 4	ATTAAT	1951	6	-	Petroselinum crispum	part of a conserved DNA module involved in light responsiveness
PfbHLH13	Box 4	ATTAAT	639	6	+	Petroselinum crispum	part of a conserved DNA module involved in light responsiveness
PfbHLH13	Box 4	ATTAAT	793	6	+	Petroselinum crispum	part of a conserved DNA module involved in light responsiveness
PfbHLH13	Box 4	ATTAAT	865	6	+	Petroselinum crispum	part of a conserved DNA module involved in light responsiveness
PfbHLH13	Box 4	ATTAAT	883	6	+	Petroselinum crispum	part of a conserved DNA module involved in light responsiveness
PfbHLH13	Box 4	ATTAAT	901	6	+	Petroselinum crispum	part of a conserved DNA module involved in light responsiveness
PfbHLH13	Box 4	ATTAAT	919	6	+	Petroselinum crispum	part of a conserved DNA module involved in light responsiveness
PfbHLH13	Box 4	ATTAAT	981	6	+	Petroselinum crispum	part of a conserved DNA module involved in light responsiveness
PfbHLH13	Box 4	ATTAAT	1993	6	-	Petroselinum crispum	part of a conserved DNA module involved in light responsiveness
PfbHLH130	Box 4	ATTAAT	211	6	+	Petroselinum crispum	part of a conserved DNA module involved in light responsiveness
PfbHLH130	Box 4	ATTAAT	498	6	+	Petroselinum crispum	part of a conserved DNA module involved in light responsiveness
PfbHLH130	Box 4	ATTAAT	696	6	+	Petroselinum crispum	part of a conserved DNA module involved in light responsiveness
PfbHLH130	Box 4	ATTAAT	752	6	+	Petroselinum crispum	part of a conserved DNA module involved in light responsiveness
PfbHLH130	Box 4	ATTAAT	1041	6	-	Petroselinum crispum	part of a conserved DNA module involved in light responsiveness
PfbHLH130	Box 4	ATTAAT	1086	6	-	Petroselinum crispum	part of a conserved DNA module involved in light responsiveness
PfbHLH131	Box 4	ATTAAT	44	6	+	Petroselinum crispum	part of a conserved DNA module involved in light responsiveness
PfbHLH131	Box 4	ATTAAT	63	6	+	Petroselinum crispum	part of a conserved DNA module involved in light responsiveness
PfbHLH131	Box 4	ATTAAT	152	6	+	Petroselinum crispum	part of a conserved DNA module involved in light responsiveness
PfbHLH131	Box 4	ATTAAT	460	6	+	Petroselinum crispum	part of a conserved DNA module involved in light responsiveness
PfbHLH131	Box 4	ATTAAT	581	6	+	Petroselinum crispum	part of a conserved DNA module involved in light responsiveness
PfbHLH131	Box 4	ATTAAT	908	6	+	Petroselinum crispum	part of a conserved DNA module involved in light responsiveness
PfbHLH132	Box 4	ATTAAT	820	6	+	Petroselinum crispum	part of a conserved DNA module involved in light responsiveness
PfbHLH132	Box 4	ATTAAT	1226	6	-	Petroselinum crispum	part of a conserved DNA module involved in light responsiveness
PfbHLH132	Box 4	ATTAAT	1982	6	-	Petroselinum crispum	part of a conserved DNA module involved in light responsiveness
PfbHLH133	Box 4	ATTAAT	394	6	+	Petroselinum crispum	part of a conserved DNA module involved in light responsiveness
PfbHLH133	Box 4	ATTAAT	955	6	+	Petroselinum crispum	part of a conserved DNA module involved in light responsiveness
PfbHLH133	Box 4	ATTAAT	1024	6	-	Petroselinum crispum	part of a conserved DNA module involved in light responsiveness
PfbHLH133	Box 4	ATTAAT	1591	6	-	Petroselinum crispum	part of a conserved DNA module involved in light responsiveness
PfbHLH133	Box 4	ATTAAT	1595	6	-	Petroselinum crispum	part of a conserved DNA module involved in light responsiveness
PfbHLH134	Box 4	ATTAAT	506	6	+	Petroselinum crispum	part of a conserved DNA module involved in light responsiveness
PfbHLH134	Box 4	ATTAAT	607	6	+	Petroselinum crispum	part of a conserved DNA module involved in light responsiveness
PfbHLH134	Box 4	ATTAAT	621	6	+	Petroselinum crispum	part of a conserved DNA module involved in light responsiveness
PfbHLH134	Box 4	ATTAAT	629	6	+	Petroselinum crispum	part of a conserved DNA module involved in light responsiveness
PfbHLH134	Box 4	ATTAAT	973	6	+	Petroselinum crispum	part of a conserved DNA module involved in light responsiveness
PfbHLH134	Box 4	ATTAAT	998	6	+	Petroselinum crispum	part of a conserved DNA module involved in light responsiveness
PfbHLH134	Box 4	ATTAAT	1127	6	-	Petroselinum crispum	part of a conserved DNA module involved in light responsiveness
PfbHLH134	Box 4	ATTAAT	1161	6	-	Petroselinum crispum	part of a conserved DNA module involved in light responsiveness
PfbHLH134	Box 4	ATTAAT	1193	6	-	Petroselinum crispum	part of a conserved DNA module involved in light responsiveness
PfbHLH134	Box 4	ATTAAT	1499	6	-	Petroselinum crispum	part of a conserved DNA module involved in light responsiveness
PfbHLH134	Box 4	ATTAAT	1517	6	-	Petroselinum crispum	part of a conserved DNA module involved in light responsiveness
PfbHLH134	Box 4	ATTAAT	1552	6	-	Petroselinum crispum	part of a conserved DNA module involved in light responsiveness
PfbHLH134	Box 4	ATTAAT	1697	6	-	Petroselinum crispum	part of a conserved DNA module involved in light responsiveness
PfbHLH134	Box 4	ATTAAT	1879	6	-	Petroselinum crispum	part of a conserved DNA module involved in light responsiveness
PfbHLH135	Box 4	ATTAAT	529	6	+	Petroselinum crispum	part of a conserved DNA module involved in light responsiveness
PfbHLH135	Box 4	ATTAAT	565	6	+	Petroselinum crispum	part of a conserved DNA module involved in light responsiveness
PfbHLH136	Box 4	ATTAAT	678	6	+	Petroselinum crispum	part of a conserved DNA module involved in light responsiveness
PfbHLH136	Box 4	ATTAAT	706	6	+	Petroselinum crispum	part of a conserved DNA module involved in light responsiveness
PfbHLH137	Box 4	ATTAAT	104	6	+	Petroselinum crispum	part of a conserved DNA module involved in light responsiveness
PfbHLH137	Box 4	ATTAAT	535	6	+	Petroselinum crispum	part of a conserved DNA module involved in light responsiveness
PfbHLH137	Box 4	ATTAAT	1302	6	-	Petroselinum crispum	part of a conserved DNA module involved in light responsiveness
PfbHLH138	Box 4	ATTAAT	327	6	+	Petroselinum crispum	part of a conserved DNA module involved in light responsiveness
PfbHLH138	Box 4	ATTAAT	697	6	+	Petroselinum crispum	part of a conserved DNA module involved in light responsiveness
PfbHLH138	Box 4	ATTAAT	1143	6	-	Petroselinum crispum	part of a conserved DNA module involved in light responsiveness
PfbHLH138	Box 4	ATTAAT	1477	6	-	Petroselinum crispum	part of a conserved DNA module involved in light responsiveness
PfbHLH138	Box 4	ATTAAT	1481	6	-	Petroselinum crispum	part of a conserved DNA module involved in light responsiveness
PfbHLH138	Box 4	ATTAAT	1510	6	-	Petroselinum crispum	part of a conserved DNA module involved in light responsiveness
PfbHLH139	Box 4	ATTAAT	74	6	+	Petroselinum crispum	part of a conserved DNA module involved in light responsiveness
PfbHLH139	Box 4	ATTAAT	549	6	+	Petroselinum crispum	part of a conserved DNA module involved in light responsiveness
PfbHLH14	Box 4	ATTAAT	676	6	+	Petroselinum crispum	part of a conserved DNA module involved in light responsiveness
PfbHLH14	Box 4	ATTAAT	1712	6	-	Petroselinum crispum	part of a conserved DNA module involved in light responsiveness
PfbHLH140	Box 4	ATTAAT	234	6	+	Petroselinum crispum	part of a conserved DNA module involved in light responsiveness
PfbHLH140	Box 4	ATTAAT	484	6	+	Petroselinum crispum	part of a conserved DNA module involved in light responsiveness
PfbHLH140	Box 4	ATTAAT	665	6	+	Petroselinum crispum	part of a conserved DNA module involved in light responsiveness
PfbHLH140	Box 4	ATTAAT	1797	6	-	Petroselinum crispum	part of a conserved DNA module involved in light responsiveness
PfbHLH141	Box 4	ATTAAT	1541	6	-	Petroselinum crispum	part of a conserved DNA module involved in light responsiveness
PfbHLH141	Box 4	ATTAAT	1558	6	-	Petroselinum crispum	part of a conserved DNA module involved in light responsiveness
PfbHLH142	Box 4	ATTAAT	1628	6	-	Petroselinum crispum	part of a conserved DNA module involved in light responsiveness
PfbHLH143	Box 4	ATTAAT	382	6	+	Petroselinum crispum	part of a conserved DNA module involved in light responsiveness
PfbHLH143	Box 4	ATTAAT	451	6	+	Petroselinum crispum	part of a conserved DNA module involved in light responsiveness
PfbHLH143	Box 4	ATTAAT	878	6	+	Petroselinum crispum	part of a conserved DNA module involved in light responsiveness
PfbHLH143	Box 4	ATTAAT	960	6	+	Petroselinum crispum	part of a conserved DNA module involved in light responsiveness
PfbHLH143	Box 4	ATTAAT	1285	6	-	Petroselinum crispum	part of a conserved DNA module involved in light responsiveness
PfbHLH143	Box 4	ATTAAT	1355	6	-	Petroselinum crispum	part of a conserved DNA module involved in light responsiveness
PfbHLH143	Box 4	ATTAAT	1365	6	-	Petroselinum crispum	part of a conserved DNA module involved in light responsiveness
PfbHLH143	Box 4	ATTAAT	1632	6	-	Petroselinum crispum	part of a conserved DNA module involved in light responsiveness
PfbHLH143	Box 4	ATTAAT	1665	6	-	Petroselinum crispum	part of a conserved DNA module involved in light responsiveness
PfbHLH144	Box 4	ATTAAT	138	6	+	Petroselinum crispum	part of a conserved DNA module involved in light responsiveness
PfbHLH144	Box 4	ATTAAT	648	6	+	Petroselinum crispum	part of a conserved DNA module involved in light responsiveness
PfbHLH144	Box 4	ATTAAT	1013	6	-	Petroselinum crispum	part of a conserved DNA module involved in light responsiveness
PfbHLH145	Box 4	ATTAAT	1	6	+	Petroselinum crispum	part of a conserved DNA module involved in light responsiveness
PfbHLH145	Box 4	ATTAAT	468	6	+	Petroselinum crispum	part of a conserved DNA module involved in light responsiveness
PfbHLH145	Box 4	ATTAAT	576	6	+	Petroselinum crispum	part of a conserved DNA module involved in light responsiveness
PfbHLH145	Box 4	ATTAAT	648	6	+	Petroselinum crispum	part of a conserved DNA module involved in light responsiveness
PfbHLH145	Box 4	ATTAAT	746	6	+	Petroselinum crispum	part of a conserved DNA module involved in light responsiveness
PfbHLH145	Box 4	ATTAAT	823	6	+	Petroselinum crispum	part of a conserved DNA module involved in light responsiveness
PfbHLH145	Box 4	ATTAAT	1253	6	-	Petroselinum crispum	part of a conserved DNA module involved in light responsiveness
PfbHLH145	Box 4	ATTAAT	1550	6	-	Petroselinum crispum	part of a conserved DNA module involved in light responsiveness
PfbHLH146	Box 4	ATTAAT	124	6	+	Petroselinum crispum	part of a conserved DNA module involved in light responsiveness
PfbHLH146	Box 4	ATTAAT	246	6	+	Petroselinum crispum	part of a conserved DNA module involved in light responsiveness
PfbHLH146	Box 4	ATTAAT	380	6	+	Petroselinum crispum	part of a conserved DNA module involved in light responsiveness
PfbHLH146	Box 4	ATTAAT	594	6	+	Petroselinum crispum	part of a conserved DNA module involved in light responsiveness
PfbHLH146	Box 4	ATTAAT	646	6	+	Petroselinum crispum	part of a conserved DNA module involved in light responsiveness
PfbHLH146	Box 4	ATTAAT	690	6	+	Petroselinum crispum	part of a conserved DNA module involved in light responsiveness
PfbHLH146	Box 4	ATTAAT	937	6	+	Petroselinum crispum	part of a conserved DNA module involved in light responsiveness
PfbHLH147	Box 4	ATTAAT	359	6	+	Petroselinum crispum	part of a conserved DNA module involved in light responsiveness
PfbHLH147	Box 4	ATTAAT	368	6	+	Petroselinum crispum	part of a conserved DNA module involved in light responsiveness
PfbHLH147	Box 4	ATTAAT	920	6	+	Petroselinum crispum	part of a conserved DNA module involved in light responsiveness
PfbHLH147	Box 4	ATTAAT	956	6	+	Petroselinum crispum	part of a conserved DNA module involved in light responsiveness
PfbHLH148	Box 4	ATTAAT	98	6	+	Petroselinum crispum	part of a conserved DNA module involved in light responsiveness
PfbHLH148	Box 4	ATTAAT	338	6	+	Petroselinum crispum	part of a conserved DNA module involved in light responsiveness
PfbHLH148	Box 4	ATTAAT	514	6	+	Petroselinum crispum	part of a conserved DNA module involved in light responsiveness
PfbHLH148	Box 4	ATTAAT	608	6	+	Petroselinum crispum	part of a conserved DNA module involved in light responsiveness
PfbHLH148	Box 4	ATTAAT	725	6	+	Petroselinum crispum	part of a conserved DNA module involved in light responsiveness
PfbHLH148	Box 4	ATTAAT	829	6	+	Petroselinum crispum	part of a conserved DNA module involved in light responsiveness
PfbHLH148	Box 4	ATTAAT	1123	6	-	Petroselinum crispum	part of a conserved DNA module involved in light responsiveness
PfbHLH148	Box 4	ATTAAT	1457	6	-	Petroselinum crispum	part of a conserved DNA module involved in light responsiveness
PfbHLH148	Box 4	ATTAAT	1511	6	-	Petroselinum crispum	part of a conserved DNA module involved in light responsiveness
PfbHLH148	Box 4	ATTAAT	1572	6	-	Petroselinum crispum	part of a conserved DNA module involved in light responsiveness
PfbHLH149	Box 4	ATTAAT	1137	6	-	Petroselinum crispum	part of a conserved DNA module involved in light responsiveness
PfbHLH149	Box 4	ATTAAT	1291	6	-	Petroselinum crispum	part of a conserved DNA module involved in light responsiveness
PfbHLH149	Box 4	ATTAAT	1295	6	-	Petroselinum crispum	part of a conserved DNA module involved in light responsiveness
PfbHLH149	Box 4	ATTAAT	1544	6	-	Petroselinum crispum	part of a conserved DNA module involved in light responsiveness
PfbHLH149	Box 4	ATTAAT	1993	6	-	Petroselinum crispum	part of a conserved DNA module involved in light responsiveness
PfbHLH15	Box 4	ATTAAT	34	6	+	Petroselinum crispum	part of a conserved DNA module involved in light responsiveness
PfbHLH15	Box 4	ATTAAT	90	6	+	Petroselinum crispum	part of a conserved DNA module involved in light responsiveness
PfbHLH15	Box 4	ATTAAT	690	6	+	Petroselinum crispum	part of a conserved DNA module involved in light responsiveness
PfbHLH150	Box 4	ATTAAT	1120	6	-	Petroselinum crispum	part of a conserved DNA module involved in light responsiveness
PfbHLH150	Box 4	ATTAAT	1742	6	-	Petroselinum crispum	part of a conserved DNA module involved in light responsiveness
PfbHLH151	Box 4	ATTAAT	590	6	+	Petroselinum crispum	part of a conserved DNA module involved in light responsiveness
PfbHLH151	Box 4	ATTAAT	618	6	+	Petroselinum crispum	part of a conserved DNA module involved in light responsiveness
PfbHLH151	Box 4	ATTAAT	753	6	+	Petroselinum crispum	part of a conserved DNA module involved in light responsiveness
PfbHLH151	Box 4	ATTAAT	760	6	+	Petroselinum crispum	part of a conserved DNA module involved in light responsiveness
PfbHLH151	Box 4	ATTAAT	811	6	+	Petroselinum crispum	part of a conserved DNA module involved in light responsiveness
PfbHLH151	Box 4	ATTAAT	846	6	+	Petroselinum crispum	part of a conserved DNA module involved in light responsiveness
PfbHLH151	Box 4	ATTAAT	1604	6	-	Petroselinum crispum	part of a conserved DNA module involved in light responsiveness
PfbHLH151	Box 4	ATTAAT	1736	6	-	Petroselinum crispum	part of a conserved DNA module involved in light responsiveness
PfbHLH152	Box 4	ATTAAT	275	6	+	Petroselinum crispum	part of a conserved DNA module involved in light responsiveness
PfbHLH152	Box 4	ATTAAT	506	6	+	Petroselinum crispum	part of a conserved DNA module involved in light responsiveness
PfbHLH152	Box 4	ATTAAT	550	6	+	Petroselinum crispum	part of a conserved DNA module involved in light responsiveness
PfbHLH152	Box 4	ATTAAT	942	6	+	Petroselinum crispum	part of a conserved DNA module involved in light responsiveness
PfbHLH152	Box 4	ATTAAT	972	6	+	Petroselinum crispum	part of a conserved DNA module involved in light responsiveness
PfbHLH152	Box 4	ATTAAT	1016	6	-	Petroselinum crispum	part of a conserved DNA module involved in light responsiveness
PfbHLH152	Box 4	ATTAAT	1409	6	-	Petroselinum crispum	part of a conserved DNA module involved in light responsiveness
PfbHLH154	Box 4	ATTAAT	89	6	+	Petroselinum crispum	part of a conserved DNA module involved in light responsiveness
PfbHLH154	Box 4	ATTAAT	220	6	+	Petroselinum crispum	part of a conserved DNA module involved in light responsiveness
PfbHLH154	Box 4	ATTAAT	472	6	+	Petroselinum crispum	part of a conserved DNA module involved in light responsiveness
PfbHLH154	Box 4	ATTAAT	796	6	+	Petroselinum crispum	part of a conserved DNA module involved in light responsiveness
PfbHLH154	Box 4	ATTAAT	849	6	+	Petroselinum crispum	part of a conserved DNA module involved in light responsiveness
PfbHLH154	Box 4	ATTAAT	853	6	+	Petroselinum crispum	part of a conserved DNA module involved in light responsiveness
PfbHLH154	Box 4	ATTAAT	896	6	+	Petroselinum crispum	part of a conserved DNA module involved in light responsiveness
PfbHLH154	Box 4	ATTAAT	910	6	+	Petroselinum crispum	part of a conserved DNA module involved in light responsiveness
PfbHLH154	Box 4	ATTAAT	1026	6	-	Petroselinum crispum	part of a conserved DNA module involved in light responsiveness
PfbHLH154	Box 4	ATTAAT	1147	6	-	Petroselinum crispum	part of a conserved DNA module involved in light responsiveness
PfbHLH154	Box 4	ATTAAT	1166	6	-	Petroselinum crispum	part of a conserved DNA module involved in light responsiveness
PfbHLH154	Box 4	ATTAAT	1417	6	-	Petroselinum crispum	part of a conserved DNA module involved in light responsiveness
PfbHLH154	Box 4	ATTAAT	1847	6	-	Petroselinum crispum	part of a conserved DNA module involved in light responsiveness
PfbHLH155	Box 4	ATTAAT	42	6	+	Petroselinum crispum	part of a conserved DNA module involved in light responsiveness
PfbHLH155	Box 4	ATTAAT	220	6	+	Petroselinum crispum	part of a conserved DNA module involved in light responsiveness
PfbHLH155	Box 4	ATTAAT	307	6	+	Petroselinum crispum	part of a conserved DNA module involved in light responsiveness
PfbHLH155	Box 4	ATTAAT	680	6	+	Petroselinum crispum	part of a conserved DNA module involved in light responsiveness
PfbHLH156	Box 4	ATTAAT	206	6	+	Petroselinum crispum	part of a conserved DNA module involved in light responsiveness
PfbHLH156	Box 4	ATTAAT	539	6	+	Petroselinum crispum	part of a conserved DNA module involved in light responsiveness
PfbHLH156	Box 4	ATTAAT	794	6	+	Petroselinum crispum	part of a conserved DNA module involved in light responsiveness
PfbHLH156	Box 4	ATTAAT	1242	6	-	Petroselinum crispum	part of a conserved DNA module involved in light responsiveness
PfbHLH156	Box 4	ATTAAT	1625	6	-	Petroselinum crispum	part of a conserved DNA module involved in light responsiveness
PfbHLH156	Box 4	ATTAAT	1766	6	-	Petroselinum crispum	part of a conserved DNA module involved in light responsiveness
PfbHLH156	Box 4	ATTAAT	1970	6	-	Petroselinum crispum	part of a conserved DNA module involved in light responsiveness
PfbHLH157	Box 4	ATTAAT	1665	6	-	Petroselinum crispum	part of a conserved DNA module involved in light responsiveness
PfbHLH158	Box 4	ATTAAT	134	6	+	Petroselinum crispum	part of a conserved DNA module involved in light responsiveness
PfbHLH158	Box 4	ATTAAT	188	6	+	Petroselinum crispum	part of a conserved DNA module involved in light responsiveness
PfbHLH158	Box 4	ATTAAT	504	6	+	Petroselinum crispum	part of a conserved DNA module involved in light responsiveness
PfbHLH158	Box 4	ATTAAT	664	6	+	Petroselinum crispum	part of a conserved DNA module involved in light responsiveness
PfbHLH158	Box 4	ATTAAT	1002	6	-	Petroselinum crispum	part of a conserved DNA module involved in light responsiveness
PfbHLH158	Box 4	ATTAAT	1635	6	-	Petroselinum crispum	part of a conserved DNA module involved in light responsiveness
PfbHLH158	Box 4	ATTAAT	1639	6	-	Petroselinum crispum	part of a conserved DNA module involved in light responsiveness
PfbHLH158	Box 4	ATTAAT	1800	6	-	Petroselinum crispum	part of a conserved DNA module involved in light responsiveness
PfbHLH159	Box 4	ATTAAT	133	6	+	Petroselinum crispum	part of a conserved DNA module involved in light responsiveness
PfbHLH159	Box 4	ATTAAT	686	6	+	Petroselinum crispum	part of a conserved DNA module involved in light responsiveness
PfbHLH159	Box 4	ATTAAT	1287	6	-	Petroselinum crispum	part of a conserved DNA module involved in light responsiveness
PfbHLH159	Box 4	ATTAAT	1522	6	-	Petroselinum crispum	part of a conserved DNA module involved in light responsiveness
PfbHLH159	Box 4	ATTAAT	1547	6	-	Petroselinum crispum	part of a conserved DNA module involved in light responsiveness
PfbHLH159	Box 4	ATTAAT	1551	6	-	Petroselinum crispum	part of a conserved DNA module involved in light responsiveness
PfbHLH159	Box 4	ATTAAT	1860	6	-	Petroselinum crispum	part of a conserved DNA module involved in light responsiveness
PfbHLH159	Box 4	ATTAAT	1864	6	-	Petroselinum crispum	part of a conserved DNA module involved in light responsiveness
PfbHLH159	Box 4	ATTAAT	1868	6	-	Petroselinum crispum	part of a conserved DNA module involved in light responsiveness
PfbHLH16	Box 4	ATTAAT	263	6	+	Petroselinum crispum	part of a conserved DNA module involved in light responsiveness
PfbHLH16	Box 4	ATTAAT	391	6	+	Petroselinum crispum	part of a conserved DNA module involved in light responsiveness
PfbHLH16	Box 4	ATTAAT	451	6	+	Petroselinum crispum	part of a conserved DNA module involved in light responsiveness
PfbHLH16	Box 4	ATTAAT	612	6	+	Petroselinum crispum	part of a conserved DNA module involved in light responsiveness
PfbHLH16	Box 4	ATTAAT	635	6	+	Petroselinum crispum	part of a conserved DNA module involved in light responsiveness
PfbHLH16	Box 4	ATTAAT	684	6	+	Petroselinum crispum	part of a conserved DNA module involved in light responsiveness
PfbHLH16	Box 4	ATTAAT	728	6	+	Petroselinum crispum	part of a conserved DNA module involved in light responsiveness
PfbHLH16	Box 4	ATTAAT	968	6	+	Petroselinum crispum	part of a conserved DNA module involved in light responsiveness
PfbHLH16	Box 4	ATTAAT	1037	6	-	Petroselinum crispum	part of a conserved DNA module involved in light responsiveness
PfbHLH16	Box 4	ATTAAT	1258	6	-	Petroselinum crispum	part of a conserved DNA module involved in light responsiveness
PfbHLH160	Box 4	ATTAAT	684	6	+	Petroselinum crispum	part of a conserved DNA module involved in light responsiveness
PfbHLH160	Box 4	ATTAAT	972	6	+	Petroselinum crispum	part of a conserved DNA module involved in light responsiveness
PfbHLH160	Box 4	ATTAAT	1054	6	-	Petroselinum crispum	part of a conserved DNA module involved in light responsiveness
PfbHLH160	Box 4	ATTAAT	1091	6	-	Petroselinum crispum	part of a conserved DNA module involved in light responsiveness
PfbHLH160	Box 4	ATTAAT	1100	6	-	Petroselinum crispum	part of a conserved DNA module involved in light responsiveness
PfbHLH160	Box 4	ATTAAT	1115	6	-	Petroselinum crispum	part of a conserved DNA module involved in light responsiveness
PfbHLH160	Box 4	ATTAAT	1190	6	-	Petroselinum crispum	part of a conserved DNA module involved in light responsiveness
PfbHLH160	Box 4	ATTAAT	1322	6	-	Petroselinum crispum	part of a conserved DNA module involved in light responsiveness
PfbHLH160	Box 4	ATTAAT	1644	6	-	Petroselinum crispum	part of a conserved DNA module involved in light responsiveness
PfbHLH161	Box 4	ATTAAT	644	6	+	Petroselinum crispum	part of a conserved DNA module involved in light responsiveness
PfbHLH162	Box 4	ATTAAT	227	6	+	Petroselinum crispum	part of a conserved DNA module involved in light responsiveness
PfbHLH162	Box 4	ATTAAT	1522	6	-	Petroselinum crispum	part of a conserved DNA module involved in light responsiveness
PfbHLH162	Box 4	ATTAAT	1582	6	-	Petroselinum crispum	part of a conserved DNA module involved in light responsiveness
PfbHLH163	Box 4	ATTAAT	231	6	+	Petroselinum crispum	part of a conserved DNA module involved in light responsiveness
PfbHLH163	Box 4	ATTAAT	398	6	+	Petroselinum crispum	part of a conserved DNA module involved in light responsiveness
PfbHLH163	Box 4	ATTAAT	848	6	+	Petroselinum crispum	part of a conserved DNA module involved in light responsiveness
PfbHLH163	Box 4	ATTAAT	926	6	+	Petroselinum crispum	part of a conserved DNA module involved in light responsiveness
PfbHLH163	Box 4	ATTAAT	947	6	+	Petroselinum crispum	part of a conserved DNA module involved in light responsiveness
PfbHLH163	Box 4	ATTAAT	1162	6	-	Petroselinum crispum	part of a conserved DNA module involved in light responsiveness
PfbHLH163	Box 4	ATTAAT	1359	6	-	Petroselinum crispum	part of a conserved DNA module involved in light responsiveness
PfbHLH163	Box 4	ATTAAT	1787	6	-	Petroselinum crispum	part of a conserved DNA module involved in light responsiveness
PfbHLH164	Box 4	ATTAAT	14	6	+	Petroselinum crispum	part of a conserved DNA module involved in light responsiveness
PfbHLH164	Box 4	ATTAAT	303	6	+	Petroselinum crispum	part of a conserved DNA module involved in light responsiveness
PfbHLH164	Box 4	ATTAAT	307	6	+	Petroselinum crispum	part of a conserved DNA module involved in light responsiveness
PfbHLH164	Box 4	ATTAAT	1082	6	-	Petroselinum crispum	part of a conserved DNA module involved in light responsiveness
PfbHLH164	Box 4	ATTAAT	1148	6	-	Petroselinum crispum	part of a conserved DNA module involved in light responsiveness
PfbHLH164	Box 4	ATTAAT	1195	6	-	Petroselinum crispum	part of a conserved DNA module involved in light responsiveness
PfbHLH164	Box 4	ATTAAT	1525	6	-	Petroselinum crispum	part of a conserved DNA module involved in light responsiveness
PfbHLH164	Box 4	ATTAAT	1958	6	-	Petroselinum crispum	part of a conserved DNA module involved in light responsiveness
PfbHLH164	Box 4	ATTAAT	1986	6	-	Petroselinum crispum	part of a conserved DNA module involved in light responsiveness
PfbHLH165	Box 4	ATTAAT	154	6	+	Petroselinum crispum	part of a conserved DNA module involved in light responsiveness
PfbHLH165	Box 4	ATTAAT	228	6	+	Petroselinum crispum	part of a conserved DNA module involved in light responsiveness
PfbHLH165	Box 4	ATTAAT	309	6	+	Petroselinum crispum	part of a conserved DNA module involved in light responsiveness
PfbHLH165	Box 4	ATTAAT	422	6	+	Petroselinum crispum	part of a conserved DNA module involved in light responsiveness
PfbHLH165	Box 4	ATTAAT	506	6	+	Petroselinum crispum	part of a conserved DNA module involved in light responsiveness
PfbHLH166	Box 4	ATTAAT	405	6	+	Petroselinum crispum	part of a conserved DNA module involved in light responsiveness
PfbHLH166	Box 4	ATTAAT	688	6	+	Petroselinum crispum	part of a conserved DNA module involved in light responsiveness
PfbHLH166	Box 4	ATTAAT	735	6	+	Petroselinum crispum	part of a conserved DNA module involved in light responsiveness
PfbHLH166	Box 4	ATTAAT	1220	6	-	Petroselinum crispum	part of a conserved DNA module involved in light responsiveness
PfbHLH166	Box 4	ATTAAT	1381	6	-	Petroselinum crispum	part of a conserved DNA module involved in light responsiveness
PfbHLH166	Box 4	ATTAAT	1677	6	-	Petroselinum crispum	part of a conserved DNA module involved in light responsiveness
PfbHLH167	Box 4	ATTAAT	164	6	+	Petroselinum crispum	part of a conserved DNA module involved in light responsiveness
PfbHLH167	Box 4	ATTAAT	452	6	+	Petroselinum crispum	part of a conserved DNA module involved in light responsiveness
PfbHLH167	Box 4	ATTAAT	673	6	+	Petroselinum crispum	part of a conserved DNA module involved in light responsiveness
PfbHLH167	Box 4	ATTAAT	1024	6	-	Petroselinum crispum	part of a conserved DNA module involved in light responsiveness
PfbHLH168	Box 4	ATTAAT	97	6	+	Petroselinum crispum	part of a conserved DNA module involved in light responsiveness
PfbHLH168	Box 4	ATTAAT	116	6	+	Petroselinum crispum	part of a conserved DNA module involved in light responsiveness
PfbHLH168	Box 4	ATTAAT	137	6	+	Petroselinum crispum	part of a conserved DNA module involved in light responsiveness
PfbHLH168	Box 4	ATTAAT	153	6	+	Petroselinum crispum	part of a conserved DNA module involved in light responsiveness
PfbHLH168	Box 4	ATTAAT	161	6	+	Petroselinum crispum	part of a conserved DNA module involved in light responsiveness
PfbHLH168	Box 4	ATTAAT	184	6	+	Petroselinum crispum	part of a conserved DNA module involved in light responsiveness
PfbHLH168	Box 4	ATTAAT	637	6	+	Petroselinum crispum	part of a conserved DNA module involved in light responsiveness
PfbHLH168	Box 4	ATTAAT	799	6	+	Petroselinum crispum	part of a conserved DNA module involved in light responsiveness
PfbHLH168	Box 4	ATTAAT	870	6	+	Petroselinum crispum	part of a conserved DNA module involved in light responsiveness
PfbHLH168	Box 4	ATTAAT	894	6	+	Petroselinum crispum	part of a conserved DNA module involved in light responsiveness
PfbHLH168	Box 4	ATTAAT	915	6	+	Petroselinum crispum	part of a conserved DNA module involved in light responsiveness
PfbHLH168	Box 4	ATTAAT	1000	6	-	Petroselinum crispum	part of a conserved DNA module involved in light responsiveness
PfbHLH168	Box 4	ATTAAT	1308	6	-	Petroselinum crispum	part of a conserved DNA module involved in light responsiveness
PfbHLH168	Box 4	ATTAAT	1325	6	-	Petroselinum crispum	part of a conserved DNA module involved in light responsiveness
PfbHLH168	Box 4	ATTAAT	1384	6	-	Petroselinum crispum	part of a conserved DNA module involved in light responsiveness
PfbHLH168	Box 4	ATTAAT	1676	6	-	Petroselinum crispum	part of a conserved DNA module involved in light responsiveness
PfbHLH169	Box 4	ATTAAT	837	6	+	Petroselinum crispum	part of a conserved DNA module involved in light responsiveness
PfbHLH169	Box 4	ATTAAT	853	6	+	Petroselinum crispum	part of a conserved DNA module involved in light responsiveness
PfbHLH169	Box 4	ATTAAT	1224	6	-	Petroselinum crispum	part of a conserved DNA module involved in light responsiveness
PfbHLH169	Box 4	ATTAAT	1623	6	-	Petroselinum crispum	part of a conserved DNA module involved in light responsiveness
PfbHLH17	Box 4	ATTAAT	128	6	+	Petroselinum crispum	part of a conserved DNA module involved in light responsiveness
PfbHLH17	Box 4	ATTAAT	338	6	+	Petroselinum crispum	part of a conserved DNA module involved in light responsiveness
PfbHLH17	Box 4	ATTAAT	630	6	+	Petroselinum crispum	part of a conserved DNA module involved in light responsiveness
PfbHLH17	Box 4	ATTAAT	931	6	+	Petroselinum crispum	part of a conserved DNA module involved in light responsiveness
PfbHLH17	Box 4	ATTAAT	1525	6	-	Petroselinum crispum	part of a conserved DNA module involved in light responsiveness
PfbHLH17	Box 4	ATTAAT	1652	6	-	Petroselinum crispum	part of a conserved DNA module involved in light responsiveness
PfbHLH170	Box 4	ATTAAT	1585	6	-	Petroselinum crispum	part of a conserved DNA module involved in light responsiveness
PfbHLH170	Box 4	ATTAAT	1589	6	-	Petroselinum crispum	part of a conserved DNA module involved in light responsiveness
PfbHLH171	Box 4	ATTAAT	218	6	+	Petroselinum crispum	part of a conserved DNA module involved in light responsiveness
PfbHLH171	Box 4	ATTAAT	337	6	+	Petroselinum crispum	part of a conserved DNA module involved in light responsiveness
PfbHLH171	Box 4	ATTAAT	594	6	+	Petroselinum crispum	part of a conserved DNA module involved in light responsiveness
PfbHLH171	Box 4	ATTAAT	905	6	+	Petroselinum crispum	part of a conserved DNA module involved in light responsiveness
PfbHLH171	Box 4	ATTAAT	1695	6	-	Petroselinum crispum	part of a conserved DNA module involved in light responsiveness
PfbHLH172	Box 4	ATTAAT	717	6	+	Petroselinum crispum	part of a conserved DNA module involved in light responsiveness
PfbHLH172	Box 4	ATTAAT	1491	6	-	Petroselinum crispum	part of a conserved DNA module involved in light responsiveness
PfbHLH172	Box 4	ATTAAT	1495	6	-	Petroselinum crispum	part of a conserved DNA module involved in light responsiveness
PfbHLH173	Box 4	ATTAAT	84	6	+	Petroselinum crispum	part of a conserved DNA module involved in light responsiveness
PfbHLH173	Box 4	ATTAAT	93	6	+	Petroselinum crispum	part of a conserved DNA module involved in light responsiveness
PfbHLH173	Box 4	ATTAAT	534	6	+	Petroselinum crispum	part of a conserved DNA module involved in light responsiveness
PfbHLH173	Box 4	ATTAAT	800	6	+	Petroselinum crispum	part of a conserved DNA module involved in light responsiveness
PfbHLH173	Box 4	ATTAAT	1812	6	-	Petroselinum crispum	part of a conserved DNA module involved in light responsiveness
PfbHLH173	Box 4	ATTAAT	1948	6	-	Petroselinum crispum	part of a conserved DNA module involved in light responsiveness
PfbHLH174	Box 4	ATTAAT	526	6	+	Petroselinum crispum	part of a conserved DNA module involved in light responsiveness
PfbHLH174	Box 4	ATTAAT	591	6	+	Petroselinum crispum	part of a conserved DNA module involved in light responsiveness
PfbHLH174	Box 4	ATTAAT	693	6	+	Petroselinum crispum	part of a conserved DNA module involved in light responsiveness
PfbHLH174	Box 4	ATTAAT	966	6	+	Petroselinum crispum	part of a conserved DNA module involved in light responsiveness
PfbHLH174	Box 4	ATTAAT	970	6	+	Petroselinum crispum	part of a conserved DNA module involved in light responsiveness
PfbHLH174	Box 4	ATTAAT	1076	6	-	Petroselinum crispum	part of a conserved DNA module involved in light responsiveness
PfbHLH174	Box 4	ATTAAT	1197	6	-	Petroselinum crispum	part of a conserved DNA module involved in light responsiveness
PfbHLH174	Box 4	ATTAAT	1208	6	-	Petroselinum crispum	part of a conserved DNA module involved in light responsiveness
PfbHLH174	Box 4	ATTAAT	1252	6	-	Petroselinum crispum	part of a conserved DNA module involved in light responsiveness
PfbHLH174	Box 4	ATTAAT	1888	6	-	Petroselinum crispum	part of a conserved DNA module involved in light responsiveness
PfbHLH174	Box 4	ATTAAT	1908	6	-	Petroselinum crispum	part of a conserved DNA module involved in light responsiveness
PfbHLH174	Box 4	ATTAAT	1980	6	-	Petroselinum crispum	part of a conserved DNA module involved in light responsiveness
PfbHLH174	Box 4	ATTAAT	1984	6	-	Petroselinum crispum	part of a conserved DNA module involved in light responsiveness
PfbHLH175	Box 4	ATTAAT	571	6	+	Petroselinum crispum	part of a conserved DNA module involved in light responsiveness
PfbHLH175	Box 4	ATTAAT	781	6	+	Petroselinum crispum	part of a conserved DNA module involved in light responsiveness
PfbHLH175	Box 4	ATTAAT	990	6	+	Petroselinum crispum	part of a conserved DNA module involved in light responsiveness
PfbHLH175	Box 4	ATTAAT	1319	6	-	Petroselinum crispum	part of a conserved DNA module involved in light responsiveness
PfbHLH175	Box 4	ATTAAT	1532	6	-	Petroselinum crispum	part of a conserved DNA module involved in light responsiveness
PfbHLH176	Box 4	ATTAAT	347	6	+	Petroselinum crispum	part of a conserved DNA module involved in light responsiveness
PfbHLH176	Box 4	ATTAAT	817	6	+	Petroselinum crispum	part of a conserved DNA module involved in light responsiveness
PfbHLH176	Box 4	ATTAAT	854	6	+	Petroselinum crispum	part of a conserved DNA module involved in light responsiveness
PfbHLH176	Box 4	ATTAAT	1042	6	-	Petroselinum crispum	part of a conserved DNA module involved in light responsiveness
PfbHLH176	Box 4	ATTAAT	1046	6	-	Petroselinum crispum	part of a conserved DNA module involved in light responsiveness
PfbHLH176	Box 4	ATTAAT	1301	6	-	Petroselinum crispum	part of a conserved DNA module involved in light responsiveness
PfbHLH176	Box 4	ATTAAT	1356	6	-	Petroselinum crispum	part of a conserved DNA module involved in light responsiveness
PfbHLH176	Box 4	ATTAAT	1813	6	-	Petroselinum crispum	part of a conserved DNA module involved in light responsiveness
PfbHLH176	Box 4	ATTAAT	1880	6	-	Petroselinum crispum	part of a conserved DNA module involved in light responsiveness
PfbHLH177	Box 4	ATTAAT	702	6	+	Petroselinum crispum	part of a conserved DNA module involved in light responsiveness
PfbHLH177	Box 4	ATTAAT	709	6	+	Petroselinum crispum	part of a conserved DNA module involved in light responsiveness
PfbHLH177	Box 4	ATTAAT	1129	6	-	Petroselinum crispum	part of a conserved DNA module involved in light responsiveness
PfbHLH177	Box 4	ATTAAT	1334	6	-	Petroselinum crispum	part of a conserved DNA module involved in light responsiveness
PfbHLH177	Box 4	ATTAAT	1338	6	-	Petroselinum crispum	part of a conserved DNA module involved in light responsiveness
PfbHLH177	Box 4	ATTAAT	1365	6	-	Petroselinum crispum	part of a conserved DNA module involved in light responsiveness
PfbHLH177	Box 4	ATTAAT	1583	6	-	Petroselinum crispum	part of a conserved DNA module involved in light responsiveness
PfbHLH177	Box 4	ATTAAT	1623	6	-	Petroselinum crispum	part of a conserved DNA module involved in light responsiveness
PfbHLH177	Box 4	ATTAAT	1975	6	-	Petroselinum crispum	part of a conserved DNA module involved in light responsiveness
PfbHLH178	Box 4	ATTAAT	862	6	+	Petroselinum crispum	part of a conserved DNA module involved in light responsiveness
PfbHLH178	Box 4	ATTAAT	1177	6	-	Petroselinum crispum	part of a conserved DNA module involved in light responsiveness
PfbHLH18	Box 4	ATTAAT	168	6	+	Petroselinum crispum	part of a conserved DNA module involved in light responsiveness
PfbHLH18	Box 4	ATTAAT	303	6	+	Petroselinum crispum	part of a conserved DNA module involved in light responsiveness
PfbHLH180	Box 4	ATTAAT	1218	6	-	Petroselinum crispum	part of a conserved DNA module involved in light responsiveness
PfbHLH180	Box 4	ATTAAT	1635	6	-	Petroselinum crispum	part of a conserved DNA module involved in light responsiveness
PfbHLH181	Box 4	ATTAAT	46	6	+	Petroselinum crispum	part of a conserved DNA module involved in light responsiveness
PfbHLH181	Box 4	ATTAAT	193	6	+	Petroselinum crispum	part of a conserved DNA module involved in light responsiveness
PfbHLH181	Box 4	ATTAAT	244	6	+	Petroselinum crispum	part of a conserved DNA module involved in light responsiveness
PfbHLH181	Box 4	ATTAAT	987	6	+	Petroselinum crispum	part of a conserved DNA module involved in light responsiveness
PfbHLH182	Box 4	ATTAAT	1274	6	-	Petroselinum crispum	part of a conserved DNA module involved in light responsiveness
PfbHLH183	Box 4	ATTAAT	678	6	+	Petroselinum crispum	part of a conserved DNA module involved in light responsiveness
PfbHLH183	Box 4	ATTAAT	1085	6	-	Petroselinum crispum	part of a conserved DNA module involved in light responsiveness
PfbHLH183	Box 4	ATTAAT	1276	6	-	Petroselinum crispum	part of a conserved DNA module involved in light responsiveness
PfbHLH183	Box 4	ATTAAT	1954	6	-	Petroselinum crispum	part of a conserved DNA module involved in light responsiveness
PfbHLH184	Box 4	ATTAAT	524	6	+	Petroselinum crispum	part of a conserved DNA module involved in light responsiveness
PfbHLH185	Box 4	ATTAAT	268	6	+	Petroselinum crispum	part of a conserved DNA module involved in light responsiveness
PfbHLH185	Box 4	ATTAAT	506	6	+	Petroselinum crispum	part of a conserved DNA module involved in light responsiveness
PfbHLH185	Box 4	ATTAAT	559	6	+	Petroselinum crispum	part of a conserved DNA module involved in light responsiveness
PfbHLH185	Box 4	ATTAAT	579	6	+	Petroselinum crispum	part of a conserved DNA module involved in light responsiveness
PfbHLH185	Box 4	ATTAAT	1063	6	-	Petroselinum crispum	part of a conserved DNA module involved in light responsiveness
PfbHLH185	Box 4	ATTAAT	1801	6	-	Petroselinum crispum	part of a conserved DNA module involved in light responsiveness
PfbHLH186	Box 4	ATTAAT	597	6	+	Petroselinum crispum	part of a conserved DNA module involved in light responsiveness
PfbHLH186	Box 4	ATTAAT	735	6	+	Petroselinum crispum	part of a conserved DNA module involved in light responsiveness
PfbHLH186	Box 4	ATTAAT	1105	6	-	Petroselinum crispum	part of a conserved DNA module involved in light responsiveness
PfbHLH186	Box 4	ATTAAT	1606	6	-	Petroselinum crispum	part of a conserved DNA module involved in light responsiveness
PfbHLH186	Box 4	ATTAAT	1620	6	-	Petroselinum crispum	part of a conserved DNA module involved in light responsiveness
PfbHLH186	Box 4	ATTAAT	1651	6	-	Petroselinum crispum	part of a conserved DNA module involved in light responsiveness
PfbHLH186	Box 4	ATTAAT	1773	6	-	Petroselinum crispum	part of a conserved DNA module involved in light responsiveness
PfbHLH186	Box 4	ATTAAT	1819	6	-	Petroselinum crispum	part of a conserved DNA module involved in light responsiveness
PfbHLH187	Box 4	ATTAAT	508	6	+	Petroselinum crispum	part of a conserved DNA module involved in light responsiveness
PfbHLH187	Box 4	ATTAAT	911	6	+	Petroselinum crispum	part of a conserved DNA module involved in light responsiveness
PfbHLH187	Box 4	ATTAAT	1449	6	-	Petroselinum crispum	part of a conserved DNA module involved in light responsiveness
PfbHLH188	Box 4	ATTAAT	35	6	+	Petroselinum crispum	part of a conserved DNA module involved in light responsiveness
PfbHLH188	Box 4	ATTAAT	217	6	+	Petroselinum crispum	part of a conserved DNA module involved in light responsiveness
PfbHLH188	Box 4	ATTAAT	723	6	+	Petroselinum crispum	part of a conserved DNA module involved in light responsiveness
PfbHLH188	Box 4	ATTAAT	826	6	+	Petroselinum crispum	part of a conserved DNA module involved in light responsiveness
PfbHLH188	Box 4	ATTAAT	894	6	+	Petroselinum crispum	part of a conserved DNA module involved in light responsiveness
PfbHLH189	Box 4	ATTAAT	406	6	+	Petroselinum crispum	part of a conserved DNA module involved in light responsiveness
PfbHLH189	Box 4	ATTAAT	473	6	+	Petroselinum crispum	part of a conserved DNA module involved in light responsiveness
PfbHLH189	Box 4	ATTAAT	553	6	+	Petroselinum crispum	part of a conserved DNA module involved in light responsiveness
PfbHLH189	Box 4	ATTAAT	1284	6	-	Petroselinum crispum	part of a conserved DNA module involved in light responsiveness
PfbHLH189	Box 4	ATTAAT	1369	6	-	Petroselinum crispum	part of a conserved DNA module involved in light responsiveness
PfbHLH189	Box 4	ATTAAT	1410	6	-	Petroselinum crispum	part of a conserved DNA module involved in light responsiveness
PfbHLH189	Box 4	ATTAAT	1514	6	-	Petroselinum crispum	part of a conserved DNA module involved in light responsiveness
PfbHLH19	Box 4	ATTAAT	142	6	+	Petroselinum crispum	part of a conserved DNA module involved in light responsiveness
PfbHLH19	Box 4	ATTAAT	554	6	+	Petroselinum crispum	part of a conserved DNA module involved in light responsiveness
PfbHLH19	Box 4	ATTAAT	723	6	+	Petroselinum crispum	part of a conserved DNA module involved in light responsiveness
PfbHLH19	Box 4	ATTAAT	1287	6	-	Petroselinum crispum	part of a conserved DNA module involved in light responsiveness
PfbHLH190	Box 4	ATTAAT	49	6	+	Petroselinum crispum	part of a conserved DNA module involved in light responsiveness
PfbHLH190	Box 4	ATTAAT	604	6	+	Petroselinum crispum	part of a conserved DNA module involved in light responsiveness
PfbHLH190	Box 4	ATTAAT	1445	6	-	Petroselinum crispum	part of a conserved DNA module involved in light responsiveness
PfbHLH191	Box 4	ATTAAT	479	6	+	Petroselinum crispum	part of a conserved DNA module involved in light responsiveness
PfbHLH191	Box 4	ATTAAT	693	6	+	Petroselinum crispum	part of a conserved DNA module involved in light responsiveness
PfbHLH191	Box 4	ATTAAT	859	6	+	Petroselinum crispum	part of a conserved DNA module involved in light responsiveness
PfbHLH191	Box 4	ATTAAT	1569	6	-	Petroselinum crispum	part of a conserved DNA module involved in light responsiveness
PfbHLH192	Box 4	ATTAAT	164	6	+	Petroselinum crispum	part of a conserved DNA module involved in light responsiveness
PfbHLH192	Box 4	ATTAAT	270	6	+	Petroselinum crispum	part of a conserved DNA module involved in light responsiveness
PfbHLH192	Box 4	ATTAAT	378	6	+	Petroselinum crispum	part of a conserved DNA module involved in light responsiveness
PfbHLH192	Box 4	ATTAAT	502	6	+	Petroselinum crispum	part of a conserved DNA module involved in light responsiveness
PfbHLH192	Box 4	ATTAAT	559	6	+	Petroselinum crispum	part of a conserved DNA module involved in light responsiveness
PfbHLH192	Box 4	ATTAAT	689	6	+	Petroselinum crispum	part of a conserved DNA module involved in light responsiveness
PfbHLH192	Box 4	ATTAAT	754	6	+	Petroselinum crispum	part of a conserved DNA module involved in light responsiveness
PfbHLH192	Box 4	ATTAAT	1366	6	-	Petroselinum crispum	part of a conserved DNA module involved in light responsiveness
PfbHLH192	Box 4	ATTAAT	1868	6	-	Petroselinum crispum	part of a conserved DNA module involved in light responsiveness
PfbHLH193	Box 4	ATTAAT	107	6	+	Petroselinum crispum	part of a conserved DNA module involved in light responsiveness
PfbHLH193	Box 4	ATTAAT	434	6	+	Petroselinum crispum	part of a conserved DNA module involved in light responsiveness
PfbHLH193	Box 4	ATTAAT	590	6	+	Petroselinum crispum	part of a conserved DNA module involved in light responsiveness
PfbHLH193	Box 4	ATTAAT	1499	6	-	Petroselinum crispum	part of a conserved DNA module involved in light responsiveness
PfbHLH193	Box 4	ATTAAT	1878	6	-	Petroselinum crispum	part of a conserved DNA module involved in light responsiveness
PfbHLH194	Box 4	ATTAAT	767	6	+	Petroselinum crispum	part of a conserved DNA module involved in light responsiveness
PfbHLH194	Box 4	ATTAAT	812	6	+	Petroselinum crispum	part of a conserved DNA module involved in light responsiveness
PfbHLH194	Box 4	ATTAAT	828	6	+	Petroselinum crispum	part of a conserved DNA module involved in light responsiveness
PfbHLH195	Box 4	ATTAAT	546	6	+	Petroselinum crispum	part of a conserved DNA module involved in light responsiveness
PfbHLH196	Box 4	ATTAAT	94	6	+	Petroselinum crispum	part of a conserved DNA module involved in light responsiveness
PfbHLH196	Box 4	ATTAAT	402	6	+	Petroselinum crispum	part of a conserved DNA module involved in light responsiveness
PfbHLH196	Box 4	ATTAAT	492	6	+	Petroselinum crispum	part of a conserved DNA module involved in light responsiveness
PfbHLH196	Box 4	ATTAAT	551	6	+	Petroselinum crispum	part of a conserved DNA module involved in light responsiveness
PfbHLH196	Box 4	ATTAAT	964	6	+	Petroselinum crispum	part of a conserved DNA module involved in light responsiveness
PfbHLH196	Box 4	ATTAAT	1550	6	-	Petroselinum crispum	part of a conserved DNA module involved in light responsiveness
PfbHLH197	Box 4	ATTAAT	45	6	+	Petroselinum crispum	part of a conserved DNA module involved in light responsiveness
PfbHLH197	Box 4	ATTAAT	333	6	+	Petroselinum crispum	part of a conserved DNA module involved in light responsiveness
PfbHLH197	Box 4	ATTAAT	362	6	+	Petroselinum crispum	part of a conserved DNA module involved in light responsiveness
PfbHLH197	Box 4	ATTAAT	638	6	+	Petroselinum crispum	part of a conserved DNA module involved in light responsiveness
PfbHLH197	Box 4	ATTAAT	1402	6	-	Petroselinum crispum	part of a conserved DNA module involved in light responsiveness
PfbHLH198	Box 4	ATTAAT	1112	6	-	Petroselinum crispum	part of a conserved DNA module involved in light responsiveness
PfbHLH198	Box 4	ATTAAT	1443	6	-	Petroselinum crispum	part of a conserved DNA module involved in light responsiveness
PfbHLH199	Box 4	ATTAAT	22	6	+	Petroselinum crispum	part of a conserved DNA module involved in light responsiveness
PfbHLH199	Box 4	ATTAAT	471	6	+	Petroselinum crispum	part of a conserved DNA module involved in light responsiveness
PfbHLH199	Box 4	ATTAAT	616	6	+	Petroselinum crispum	part of a conserved DNA module involved in light responsiveness
PfbHLH199	Box 4	ATTAAT	647	6	+	Petroselinum crispum	part of a conserved DNA module involved in light responsiveness
PfbHLH199	Box 4	ATTAAT	676	6	+	Petroselinum crispum	part of a conserved DNA module involved in light responsiveness
PfbHLH199	Box 4	ATTAAT	802	6	+	Petroselinum crispum	part of a conserved DNA module involved in light responsiveness
PfbHLH2	Box 4	ATTAAT	8	6	+	Petroselinum crispum	part of a conserved DNA module involved in light responsiveness
PfbHLH2	Box 4	ATTAAT	193	6	+	Petroselinum crispum	part of a conserved DNA module involved in light responsiveness
PfbHLH2	Box 4	ATTAAT	275	6	+	Petroselinum crispum	part of a conserved DNA module involved in light responsiveness
PfbHLH2	Box 4	ATTAAT	935	6	+	Petroselinum crispum	part of a conserved DNA module involved in light responsiveness
PfbHLH2	Box 4	ATTAAT	1501	6	-	Petroselinum crispum	part of a conserved DNA module involved in light responsiveness
PfbHLH2	Box 4	ATTAAT	1595	6	-	Petroselinum crispum	part of a conserved DNA module involved in light responsiveness
PfbHLH20	Box 4	ATTAAT	493	6	+	Petroselinum crispum	part of a conserved DNA module involved in light responsiveness
PfbHLH20	Box 4	ATTAAT	1180	6	-	Petroselinum crispum	part of a conserved DNA module involved in light responsiveness
PfbHLH20	Box 4	ATTAAT	1198	6	-	Petroselinum crispum	part of a conserved DNA module involved in light responsiveness
PfbHLH20	Box 4	ATTAAT	1230	6	-	Petroselinum crispum	part of a conserved DNA module involved in light responsiveness
PfbHLH200	Box 4	ATTAAT	14	6	+	Petroselinum crispum	part of a conserved DNA module involved in light responsiveness
PfbHLH200	Box 4	ATTAAT	18	6	+	Petroselinum crispum	part of a conserved DNA module involved in light responsiveness
PfbHLH200	Box 4	ATTAAT	22	6	+	Petroselinum crispum	part of a conserved DNA module involved in light responsiveness
PfbHLH200	Box 4	ATTAAT	26	6	+	Petroselinum crispum	part of a conserved DNA module involved in light responsiveness
PfbHLH200	Box 4	ATTAAT	714	6	+	Petroselinum crispum	part of a conserved DNA module involved in light responsiveness
PfbHLH200	Box 4	ATTAAT	1037	6	-	Petroselinum crispum	part of a conserved DNA module involved in light responsiveness
PfbHLH201	Box 4	ATTAAT	91	6	+	Petroselinum crispum	part of a conserved DNA module involved in light responsiveness
PfbHLH201	Box 4	ATTAAT	582	6	+	Petroselinum crispum	part of a conserved DNA module involved in light responsiveness
PfbHLH202	Box 4	ATTAAT	59	6	+	Petroselinum crispum	part of a conserved DNA module involved in light responsiveness
PfbHLH202	Box 4	ATTAAT	765	6	+	Petroselinum crispum	part of a conserved DNA module involved in light responsiveness
PfbHLH202	Box 4	ATTAAT	967	6	+	Petroselinum crispum	part of a conserved DNA module involved in light responsiveness
PfbHLH202	Box 4	ATTAAT	993	6	+	Petroselinum crispum	part of a conserved DNA module involved in light responsiveness
PfbHLH202	Box 4	ATTAAT	1122	6	-	Petroselinum crispum	part of a conserved DNA module involved in light responsiveness
PfbHLH202	Box 4	ATTAAT	1156	6	-	Petroselinum crispum	part of a conserved DNA module involved in light responsiveness
PfbHLH202	Box 4	ATTAAT	1508	6	-	Petroselinum crispum	part of a conserved DNA module involved in light responsiveness
PfbHLH202	Box 4	ATTAAT	1555	6	-	Petroselinum crispum	part of a conserved DNA module involved in light responsiveness
PfbHLH202	Box 4	ATTAAT	1625	6	-	Petroselinum crispum	part of a conserved DNA module involved in light responsiveness
PfbHLH202	Box 4	ATTAAT	1700	6	-	Petroselinum crispum	part of a conserved DNA module involved in light responsiveness
PfbHLH202	Box 4	ATTAAT	1889	6	-	Petroselinum crispum	part of a conserved DNA module involved in light responsiveness
PfbHLH203	Box 4	ATTAAT	530	6	+	Petroselinum crispum	part of a conserved DNA module involved in light responsiveness
PfbHLH204	Box 4	ATTAAT	272	6	+	Petroselinum crispum	part of a conserved DNA module involved in light responsiveness
PfbHLH204	Box 4	ATTAAT	512	6	+	Petroselinum crispum	part of a conserved DNA module involved in light responsiveness
PfbHLH204	Box 4	ATTAAT	585	6	+	Petroselinum crispum	part of a conserved DNA module involved in light responsiveness
PfbHLH204	Box 4	ATTAAT	1800	6	-	Petroselinum crispum	part of a conserved DNA module involved in light responsiveness
PfbHLH205	Box 4	ATTAAT	994	6	+	Petroselinum crispum	part of a conserved DNA module involved in light responsiveness
PfbHLH205	Box 4	ATTAAT	1006	6	-	Petroselinum crispum	part of a conserved DNA module involved in light responsiveness
PfbHLH205	Box 4	ATTAAT	1010	6	-	Petroselinum crispum	part of a conserved DNA module involved in light responsiveness
PfbHLH205	Box 4	ATTAAT	1014	6	-	Petroselinum crispum	part of a conserved DNA module involved in light responsiveness
PfbHLH205	Box 4	ATTAAT	1030	6	-	Petroselinum crispum	part of a conserved DNA module involved in light responsiveness
PfbHLH205	Box 4	ATTAAT	1034	6	-	Petroselinum crispum	part of a conserved DNA module involved in light responsiveness
PfbHLH205	Box 4	ATTAAT	1117	6	-	Petroselinum crispum	part of a conserved DNA module involved in light responsiveness
PfbHLH205	Box 4	ATTAAT	1134	6	-	Petroselinum crispum	part of a conserved DNA module involved in light responsiveness
PfbHLH205	Box 4	ATTAAT	1637	6	-	Petroselinum crispum	part of a conserved DNA module involved in light responsiveness
PfbHLH205	Box 4	ATTAAT	1677	6	-	Petroselinum crispum	part of a conserved DNA module involved in light responsiveness
PfbHLH205	Box 4	ATTAAT	1822	6	-	Petroselinum crispum	part of a conserved DNA module involved in light responsiveness
PfbHLH205	Box 4	ATTAAT	1826	6	-	Petroselinum crispum	part of a conserved DNA module involved in light responsiveness
PfbHLH21	Box 4	ATTAAT	87	6	+	Petroselinum crispum	part of a conserved DNA module involved in light responsiveness
PfbHLH21	Box 4	ATTAAT	469	6	+	Petroselinum crispum	part of a conserved DNA module involved in light responsiveness
PfbHLH21	Box 4	ATTAAT	1073	6	-	Petroselinum crispum	part of a conserved DNA module involved in light responsiveness
PfbHLH21	Box 4	ATTAAT	1235	6	-	Petroselinum crispum	part of a conserved DNA module involved in light responsiveness
PfbHLH21	Box 4	ATTAAT	1637	6	-	Petroselinum crispum	part of a conserved DNA module involved in light responsiveness
PfbHLH22	Box 4	ATTAAT	480	6	+	Petroselinum crispum	part of a conserved DNA module involved in light responsiveness
PfbHLH22	Box 4	ATTAAT	753	6	+	Petroselinum crispum	part of a conserved DNA module involved in light responsiveness
PfbHLH22	Box 4	ATTAAT	807	6	+	Petroselinum crispum	part of a conserved DNA module involved in light responsiveness
PfbHLH22	Box 4	ATTAAT	922	6	+	Petroselinum crispum	part of a conserved DNA module involved in light responsiveness
PfbHLH22	Box 4	ATTAAT	1117	6	-	Petroselinum crispum	part of a conserved DNA module involved in light responsiveness
PfbHLH22	Box 4	ATTAAT	1378	6	-	Petroselinum crispum	part of a conserved DNA module involved in light responsiveness
PfbHLH22	Box 4	ATTAAT	1756	6	-	Petroselinum crispum	part of a conserved DNA module involved in light responsiveness
PfbHLH23	Box 4	ATTAAT	961	6	+	Petroselinum crispum	part of a conserved DNA module involved in light responsiveness
PfbHLH23	Box 4	ATTAAT	1170	6	-	Petroselinum crispum	part of a conserved DNA module involved in light responsiveness
PfbHLH23	Box 4	ATTAAT	1577	6	-	Petroselinum crispum	part of a conserved DNA module involved in light responsiveness
PfbHLH24	Box 4	ATTAAT	480	6	+	Petroselinum crispum	part of a conserved DNA module involved in light responsiveness
PfbHLH24	Box 4	ATTAAT	497	6	+	Petroselinum crispum	part of a conserved DNA module involved in light responsiveness
PfbHLH24	Box 4	ATTAAT	667	6	+	Petroselinum crispum	part of a conserved DNA module involved in light responsiveness
PfbHLH24	Box 4	ATTAAT	930	6	+	Petroselinum crispum	part of a conserved DNA module involved in light responsiveness
PfbHLH24	Box 4	ATTAAT	934	6	+	Petroselinum crispum	part of a conserved DNA module involved in light responsiveness
PfbHLH24	Box 4	ATTAAT	938	6	+	Petroselinum crispum	part of a conserved DNA module involved in light responsiveness
PfbHLH24	Box 4	ATTAAT	1237	6	-	Petroselinum crispum	part of a conserved DNA module involved in light responsiveness
PfbHLH24	Box 4	ATTAAT	1420	6	-	Petroselinum crispum	part of a conserved DNA module involved in light responsiveness
PfbHLH25	Box 4	ATTAAT	259	6	+	Petroselinum crispum	part of a conserved DNA module involved in light responsiveness
PfbHLH25	Box 4	ATTAAT	341	6	+	Petroselinum crispum	part of a conserved DNA module involved in light responsiveness
PfbHLH25	Box 4	ATTAAT	1904	6	-	Petroselinum crispum	part of a conserved DNA module involved in light responsiveness
PfbHLH26	Box 4	ATTAAT	73	6	+	Petroselinum crispum	part of a conserved DNA module involved in light responsiveness
PfbHLH26	Box 4	ATTAAT	517	6	+	Petroselinum crispum	part of a conserved DNA module involved in light responsiveness
PfbHLH26	Box 4	ATTAAT	709	6	+	Petroselinum crispum	part of a conserved DNA module involved in light responsiveness
PfbHLH26	Box 4	ATTAAT	1545	6	-	Petroselinum crispum	part of a conserved DNA module involved in light responsiveness
PfbHLH26	Box 4	ATTAAT	1699	6	-	Petroselinum crispum	part of a conserved DNA module involved in light responsiveness
PfbHLH26	Box 4	ATTAAT	1854	6	-	Petroselinum crispum	part of a conserved DNA module involved in light responsiveness
PfbHLH27	Box 4	ATTAAT	299	6	+	Petroselinum crispum	part of a conserved DNA module involved in light responsiveness
PfbHLH28	Box 4	ATTAAT	64	6	+	Petroselinum crispum	part of a conserved DNA module involved in light responsiveness
PfbHLH28	Box 4	ATTAAT	611	6	+	Petroselinum crispum	part of a conserved DNA module involved in light responsiveness
PfbHLH28	Box 4	ATTAAT	877	6	+	Petroselinum crispum	part of a conserved DNA module involved in light responsiveness
PfbHLH28	Box 4	ATTAAT	904	6	+	Petroselinum crispum	part of a conserved DNA module involved in light responsiveness
PfbHLH28	Box 4	ATTAAT	985	6	+	Petroselinum crispum	part of a conserved DNA module involved in light responsiveness
PfbHLH28	Box 4	ATTAAT	1236	6	-	Petroselinum crispum	part of a conserved DNA module involved in light responsiveness
PfbHLH28	Box 4	ATTAAT	1240	6	-	Petroselinum crispum	part of a conserved DNA module involved in light responsiveness
PfbHLH29	Box 4	ATTAAT	1674	6	-	Petroselinum crispum	part of a conserved DNA module involved in light responsiveness
PfbHLH29	Box 4	ATTAAT	1931	6	-	Petroselinum crispum	part of a conserved DNA module involved in light responsiveness
PfbHLH3	Box 4	ATTAAT	237	6	+	Petroselinum crispum	part of a conserved DNA module involved in light responsiveness
PfbHLH3	Box 4	ATTAAT	483	6	+	Petroselinum crispum	part of a conserved DNA module involved in light responsiveness
PfbHLH3	Box 4	ATTAAT	619	6	+	Petroselinum crispum	part of a conserved DNA module involved in light responsiveness
PfbHLH3	Box 4	ATTAAT	1019	6	-	Petroselinum crispum	part of a conserved DNA module involved in light responsiveness
PfbHLH3	Box 4	ATTAAT	1047	6	-	Petroselinum crispum	part of a conserved DNA module involved in light responsiveness
PfbHLH3	Box 4	ATTAAT	1085	6	-	Petroselinum crispum	part of a conserved DNA module involved in light responsiveness
PfbHLH3	Box 4	ATTAAT	1405	6	-	Petroselinum crispum	part of a conserved DNA module involved in light responsiveness
PfbHLH3	Box 4	ATTAAT	1414	6	-	Petroselinum crispum	part of a conserved DNA module involved in light responsiveness
PfbHLH3	Box 4	ATTAAT	1536	6	-	Petroselinum crispum	part of a conserved DNA module involved in light responsiveness
PfbHLH3	Box 4	ATTAAT	1605	6	-	Petroselinum crispum	part of a conserved DNA module involved in light responsiveness
PfbHLH30	Box 4	ATTAAT	1392	6	-	Petroselinum crispum	part of a conserved DNA module involved in light responsiveness
PfbHLH31	Box 4	ATTAAT	18	6	+	Petroselinum crispum	part of a conserved DNA module involved in light responsiveness
PfbHLH31	Box 4	ATTAAT	396	6	+	Petroselinum crispum	part of a conserved DNA module involved in light responsiveness
PfbHLH31	Box 4	ATTAAT	494	6	+	Petroselinum crispum	part of a conserved DNA module involved in light responsiveness
PfbHLH31	Box 4	ATTAAT	1191	6	-	Petroselinum crispum	part of a conserved DNA module involved in light responsiveness
PfbHLH31	Box 4	ATTAAT	1962	6	-	Petroselinum crispum	part of a conserved DNA module involved in light responsiveness
PfbHLH32	Box 4	ATTAAT	163	6	+	Petroselinum crispum	part of a conserved DNA module involved in light responsiveness
PfbHLH32	Box 4	ATTAAT	187	6	+	Petroselinum crispum	part of a conserved DNA module involved in light responsiveness
PfbHLH32	Box 4	ATTAAT	191	6	+	Petroselinum crispum	part of a conserved DNA module involved in light responsiveness
PfbHLH32	Box 4	ATTAAT	234	6	+	Petroselinum crispum	part of a conserved DNA module involved in light responsiveness
PfbHLH32	Box 4	ATTAAT	258	6	+	Petroselinum crispum	part of a conserved DNA module involved in light responsiveness
PfbHLH32	Box 4	ATTAAT	828	6	+	Petroselinum crispum	part of a conserved DNA module involved in light responsiveness
PfbHLH32	Box 4	ATTAAT	1293	6	-	Petroselinum crispum	part of a conserved DNA module involved in light responsiveness
PfbHLH32	Box 4	ATTAAT	1433	6	-	Petroselinum crispum	part of a conserved DNA module involved in light responsiveness
PfbHLH32	Box 4	ATTAAT	1454	6	-	Petroselinum crispum	part of a conserved DNA module involved in light responsiveness
PfbHLH33	Box 4	ATTAAT	286	6	+	Petroselinum crispum	part of a conserved DNA module involved in light responsiveness
PfbHLH33	Box 4	ATTAAT	771	6	+	Petroselinum crispum	part of a conserved DNA module involved in light responsiveness
PfbHLH33	Box 4	ATTAAT	781	6	+	Petroselinum crispum	part of a conserved DNA module involved in light responsiveness
PfbHLH33	Box 4	ATTAAT	979	6	+	Petroselinum crispum	part of a conserved DNA module involved in light responsiveness
PfbHLH34	Box 4	ATTAAT	717	6	+	Petroselinum crispum	part of a conserved DNA module involved in light responsiveness
PfbHLH34	Box 4	ATTAAT	1337	6	-	Petroselinum crispum	part of a conserved DNA module involved in light responsiveness
PfbHLH34	Box 4	ATTAAT	1516	6	-	Petroselinum crispum	part of a conserved DNA module involved in light responsiveness
PfbHLH35	Box 4	ATTAAT	35	6	+	Petroselinum crispum	part of a conserved DNA module involved in light responsiveness
PfbHLH35	Box 4	ATTAAT	194	6	+	Petroselinum crispum	part of a conserved DNA module involved in light responsiveness
PfbHLH35	Box 4	ATTAAT	345	6	+	Petroselinum crispum	part of a conserved DNA module involved in light responsiveness
PfbHLH35	Box 4	ATTAAT	684	6	+	Petroselinum crispum	part of a conserved DNA module involved in light responsiveness
PfbHLH35	Box 4	ATTAAT	739	6	+	Petroselinum crispum	part of a conserved DNA module involved in light responsiveness
PfbHLH35	Box 4	ATTAAT	925	6	+	Petroselinum crispum	part of a conserved DNA module involved in light responsiveness
PfbHLH35	Box 4	ATTAAT	1296	6	-	Petroselinum crispum	part of a conserved DNA module involved in light responsiveness
PfbHLH36	Box 4	ATTAAT	171	6	+	Petroselinum crispum	part of a conserved DNA module involved in light responsiveness
PfbHLH36	Box 4	ATTAAT	275	6	+	Petroselinum crispum	part of a conserved DNA module involved in light responsiveness
PfbHLH36	Box 4	ATTAAT	492	6	+	Petroselinum crispum	part of a conserved DNA module involved in light responsiveness
PfbHLH36	Box 4	ATTAAT	499	6	+	Petroselinum crispum	part of a conserved DNA module involved in light responsiveness
PfbHLH36	Box 4	ATTAAT	818	6	+	Petroselinum crispum	part of a conserved DNA module involved in light responsiveness
PfbHLH36	Box 4	ATTAAT	826	6	+	Petroselinum crispum	part of a conserved DNA module involved in light responsiveness
PfbHLH36	Box 4	ATTAAT	840	6	+	Petroselinum crispum	part of a conserved DNA module involved in light responsiveness
PfbHLH36	Box 4	ATTAAT	1628	6	-	Petroselinum crispum	part of a conserved DNA module involved in light responsiveness
PfbHLH37	Box 4	ATTAAT	1081	6	-	Petroselinum crispum	part of a conserved DNA module involved in light responsiveness
PfbHLH38	Box 4	ATTAAT	462	6	+	Petroselinum crispum	part of a conserved DNA module involved in light responsiveness
PfbHLH38	Box 4	ATTAAT	471	6	+	Petroselinum crispum	part of a conserved DNA module involved in light responsiveness
PfbHLH38	Box 4	ATTAAT	764	6	+	Petroselinum crispum	part of a conserved DNA module involved in light responsiveness
PfbHLH38	Box 4	ATTAAT	811	6	+	Petroselinum crispum	part of a conserved DNA module involved in light responsiveness
PfbHLH38	Box 4	ATTAAT	1209	6	-	Petroselinum crispum	part of a conserved DNA module involved in light responsiveness
PfbHLH38	Box 4	ATTAAT	1666	6	-	Petroselinum crispum	part of a conserved DNA module involved in light responsiveness
PfbHLH39	Box 4	ATTAAT	120	6	+	Petroselinum crispum	part of a conserved DNA module involved in light responsiveness
PfbHLH39	Box 4	ATTAAT	615	6	+	Petroselinum crispum	part of a conserved DNA module involved in light responsiveness
PfbHLH39	Box 4	ATTAAT	656	6	+	Petroselinum crispum	part of a conserved DNA module involved in light responsiveness
PfbHLH39	Box 4	ATTAAT	918	6	+	Petroselinum crispum	part of a conserved DNA module involved in light responsiveness
PfbHLH39	Box 4	ATTAAT	1509	6	-	Petroselinum crispum	part of a conserved DNA module involved in light responsiveness
PfbHLH39	Box 4	ATTAAT	1636	6	-	Petroselinum crispum	part of a conserved DNA module involved in light responsiveness
PfbHLH4	Box 4	ATTAAT	550	6	+	Petroselinum crispum	part of a conserved DNA module involved in light responsiveness
PfbHLH40	Box 4	ATTAAT	66	6	+	Petroselinum crispum	part of a conserved DNA module involved in light responsiveness
PfbHLH40	Box 4	ATTAAT	70	6	+	Petroselinum crispum	part of a conserved DNA module involved in light responsiveness
PfbHLH40	Box 4	ATTAAT	269	6	+	Petroselinum crispum	part of a conserved DNA module involved in light responsiveness
PfbHLH40	Box 4	ATTAAT	791	6	+	Petroselinum crispum	part of a conserved DNA module involved in light responsiveness
PfbHLH40	Box 4	ATTAAT	893	6	+	Petroselinum crispum	part of a conserved DNA module involved in light responsiveness
PfbHLH40	Box 4	ATTAAT	1016	6	-	Petroselinum crispum	part of a conserved DNA module involved in light responsiveness
PfbHLH40	Box 4	ATTAAT	1527	6	-	Petroselinum crispum	part of a conserved DNA module involved in light responsiveness
PfbHLH40	Box 4	ATTAAT	1621	6	-	Petroselinum crispum	part of a conserved DNA module involved in light responsiveness
PfbHLH41	Box 4	ATTAAT	68	6	+	Petroselinum crispum	part of a conserved DNA module involved in light responsiveness
PfbHLH41	Box 4	ATTAAT	243	6	+	Petroselinum crispum	part of a conserved DNA module involved in light responsiveness
PfbHLH41	Box 4	ATTAAT	726	6	+	Petroselinum crispum	part of a conserved DNA module involved in light responsiveness
PfbHLH41	Box 4	ATTAAT	781	6	+	Petroselinum crispum	part of a conserved DNA module involved in light responsiveness
PfbHLH41	Box 4	ATTAAT	977	6	+	Petroselinum crispum	part of a conserved DNA module involved in light responsiveness
PfbHLH41	Box 4	ATTAAT	1346	6	-	Petroselinum crispum	part of a conserved DNA module involved in light responsiveness
PfbHLH42	Box 4	ATTAAT	699	6	+	Petroselinum crispum	part of a conserved DNA module involved in light responsiveness
PfbHLH42	Box 4	ATTAAT	1308	6	-	Petroselinum crispum	part of a conserved DNA module involved in light responsiveness
PfbHLH42	Box 4	ATTAAT	1487	6	-	Petroselinum crispum	part of a conserved DNA module involved in light responsiveness
PfbHLH44	Box 4	ATTAAT	276	6	+	Petroselinum crispum	part of a conserved DNA module involved in light responsiveness
PfbHLH44	Box 4	ATTAAT	345	6	+	Petroselinum crispum	part of a conserved DNA module involved in light responsiveness
PfbHLH44	Box 4	ATTAAT	522	6	+	Petroselinum crispum	part of a conserved DNA module involved in light responsiveness
PfbHLH44	Box 4	ATTAAT	556	6	+	Petroselinum crispum	part of a conserved DNA module involved in light responsiveness
PfbHLH44	Box 4	ATTAAT	1335	6	-	Petroselinum crispum	part of a conserved DNA module involved in light responsiveness
PfbHLH45	Box 4	ATTAAT	22	6	+	Petroselinum crispum	part of a conserved DNA module involved in light responsiveness
PfbHLH45	Box 4	ATTAAT	643	6	+	Petroselinum crispum	part of a conserved DNA module involved in light responsiveness
PfbHLH46	Box 4	ATTAAT	110	6	+	Petroselinum crispum	part of a conserved DNA module involved in light responsiveness
PfbHLH46	Box 4	ATTAAT	1219	6	-	Petroselinum crispum	part of a conserved DNA module involved in light responsiveness
PfbHLH47	Box 4	ATTAAT	101	6	+	Petroselinum crispum	part of a conserved DNA module involved in light responsiveness
PfbHLH47	Box 4	ATTAAT	1400	6	-	Petroselinum crispum	part of a conserved DNA module involved in light responsiveness
PfbHLH48	Box 4	ATTAAT	1683	6	-	Petroselinum crispum	part of a conserved DNA module involved in light responsiveness
PfbHLH48	Box 4	ATTAAT	1931	6	-	Petroselinum crispum	part of a conserved DNA module involved in light responsiveness
PfbHLH49	Box 4	ATTAAT	84	6	+	Petroselinum crispum	part of a conserved DNA module involved in light responsiveness
PfbHLH49	Box 4	ATTAAT	327	6	+	Petroselinum crispum	part of a conserved DNA module involved in light responsiveness
PfbHLH49	Box 4	ATTAAT	848	6	+	Petroselinum crispum	part of a conserved DNA module involved in light responsiveness
PfbHLH49	Box 4	ATTAAT	1392	6	-	Petroselinum crispum	part of a conserved DNA module involved in light responsiveness
PfbHLH5	Box 4	ATTAAT	6	6	+	Petroselinum crispum	part of a conserved DNA module involved in light responsiveness
PfbHLH5	Box 4	ATTAAT	297	6	+	Petroselinum crispum	part of a conserved DNA module involved in light responsiveness
PfbHLH5	Box 4	ATTAAT	362	6	+	Petroselinum crispum	part of a conserved DNA module involved in light responsiveness
PfbHLH5	Box 4	ATTAAT	935	6	+	Petroselinum crispum	part of a conserved DNA module involved in light responsiveness
PfbHLH5	Box 4	ATTAAT	1133	6	-	Petroselinum crispum	part of a conserved DNA module involved in light responsiveness
PfbHLH50	Box 4	ATTAAT	98	6	+	Petroselinum crispum	part of a conserved DNA module involved in light responsiveness
PfbHLH50	Box 4	ATTAAT	166	6	+	Petroselinum crispum	part of a conserved DNA module involved in light responsiveness
PfbHLH50	Box 4	ATTAAT	514	6	+	Petroselinum crispum	part of a conserved DNA module involved in light responsiveness
PfbHLH50	Box 4	ATTAAT	699	6	+	Petroselinum crispum	part of a conserved DNA module involved in light responsiveness
PfbHLH50	Box 4	ATTAAT	948	6	+	Petroselinum crispum	part of a conserved DNA module involved in light responsiveness
PfbHLH50	Box 4	ATTAAT	1547	6	-	Petroselinum crispum	part of a conserved DNA module involved in light responsiveness
PfbHLH50	Box 4	ATTAAT	1703	6	-	Petroselinum crispum	part of a conserved DNA module involved in light responsiveness
PfbHLH50	Box 4	ATTAAT	1851	6	-	Petroselinum crispum	part of a conserved DNA module involved in light responsiveness
PfbHLH51	Box 4	ATTAAT	621	6	+	Petroselinum crispum	part of a conserved DNA module involved in light responsiveness
PfbHLH51	Box 4	ATTAAT	721	6	+	Petroselinum crispum	part of a conserved DNA module involved in light responsiveness
PfbHLH51	Box 4	ATTAAT	1019	6	-	Petroselinum crispum	part of a conserved DNA module involved in light responsiveness
PfbHLH51	Box 4	ATTAAT	1325	6	-	Petroselinum crispum	part of a conserved DNA module involved in light responsiveness
PfbHLH51	Box 4	ATTAAT	1525	6	-	Petroselinum crispum	part of a conserved DNA module involved in light responsiveness
PfbHLH51	Box 4	ATTAAT	1804	6	-	Petroselinum crispum	part of a conserved DNA module involved in light responsiveness
PfbHLH51	Box 4	ATTAAT	1956	6	-	Petroselinum crispum	part of a conserved DNA module involved in light responsiveness
PfbHLH52	Box 4	ATTAAT	298	6	+	Petroselinum crispum	part of a conserved DNA module involved in light responsiveness
PfbHLH52	Box 4	ATTAAT	784	6	+	Petroselinum crispum	part of a conserved DNA module involved in light responsiveness
PfbHLH52	Box 4	ATTAAT	1105	6	-	Petroselinum crispum	part of a conserved DNA module involved in light responsiveness
PfbHLH53	Box 4	ATTAAT	377	6	+	Petroselinum crispum	part of a conserved DNA module involved in light responsiveness
PfbHLH53	Box 4	ATTAAT	649	6	+	Petroselinum crispum	part of a conserved DNA module involved in light responsiveness
PfbHLH53	Box 4	ATTAAT	819	6	+	Petroselinum crispum	part of a conserved DNA module involved in light responsiveness
PfbHLH53	Box 4	ATTAAT	937	6	+	Petroselinum crispum	part of a conserved DNA module involved in light responsiveness
PfbHLH53	Box 4	ATTAAT	1135	6	-	Petroselinum crispum	part of a conserved DNA module involved in light responsiveness
PfbHLH53	Box 4	ATTAAT	1392	6	-	Petroselinum crispum	part of a conserved DNA module involved in light responsiveness
PfbHLH53	Box 4	ATTAAT	1768	6	-	Petroselinum crispum	part of a conserved DNA module involved in light responsiveness
PfbHLH54	Box 4	ATTAAT	61	6	+	Petroselinum crispum	part of a conserved DNA module involved in light responsiveness
PfbHLH54	Box 4	ATTAAT	444	6	+	Petroselinum crispum	part of a conserved DNA module involved in light responsiveness
PfbHLH54	Box 4	ATTAAT	1089	6	-	Petroselinum crispum	part of a conserved DNA module involved in light responsiveness
PfbHLH54	Box 4	ATTAAT	1253	6	-	Petroselinum crispum	part of a conserved DNA module involved in light responsiveness
PfbHLH54	Box 4	ATTAAT	1633	6	-	Petroselinum crispum	part of a conserved DNA module involved in light responsiveness
PfbHLH55	Box 4	ATTAAT	137	6	+	Petroselinum crispum	part of a conserved DNA module involved in light responsiveness
PfbHLH55	Box 4	ATTAAT	218	6	+	Petroselinum crispum	part of a conserved DNA module involved in light responsiveness
PfbHLH55	Box 4	ATTAAT	536	6	+	Petroselinum crispum	part of a conserved DNA module involved in light responsiveness
PfbHLH55	Box 4	ATTAAT	700	6	+	Petroselinum crispum	part of a conserved DNA module involved in light responsiveness
PfbHLH55	Box 4	ATTAAT	1292	6	-	Petroselinum crispum	part of a conserved DNA module involved in light responsiveness
PfbHLH56	Box 4	ATTAAT	200	6	+	Petroselinum crispum	part of a conserved DNA module involved in light responsiveness
PfbHLH56	Box 4	ATTAAT	331	6	+	Petroselinum crispum	part of a conserved DNA module involved in light responsiveness
PfbHLH57	Box 4	ATTAAT	70	6	+	Petroselinum crispum	part of a conserved DNA module involved in light responsiveness
PfbHLH58	Box 4	ATTAAT	722	6	+	Petroselinum crispum	part of a conserved DNA module involved in light responsiveness
PfbHLH58	Box 4	ATTAAT	1041	6	-	Petroselinum crispum	part of a conserved DNA module involved in light responsiveness
PfbHLH58	Box 4	ATTAAT	1632	6	-	Petroselinum crispum	part of a conserved DNA module involved in light responsiveness
PfbHLH59	Box 4	ATTAAT	600	6	+	Petroselinum crispum	part of a conserved DNA module involved in light responsiveness
PfbHLH6	Box 4	ATTAAT	269	6	+	Petroselinum crispum	part of a conserved DNA module involved in light responsiveness
PfbHLH6	Box 4	ATTAAT	949	6	+	Petroselinum crispum	part of a conserved DNA module involved in light responsiveness
PfbHLH6	Box 4	ATTAAT	1036	6	-	Petroselinum crispum	part of a conserved DNA module involved in light responsiveness
PfbHLH6	Box 4	ATTAAT	1040	6	-	Petroselinum crispum	part of a conserved DNA module involved in light responsiveness
PfbHLH6	Box 4	ATTAAT	1081	6	-	Petroselinum crispum	part of a conserved DNA module involved in light responsiveness
PfbHLH6	Box 4	ATTAAT	1159	6	-	Petroselinum crispum	part of a conserved DNA module involved in light responsiveness
PfbHLH6	Box 4	ATTAAT	1186	6	-	Petroselinum crispum	part of a conserved DNA module involved in light responsiveness
PfbHLH60	Box 4	ATTAAT	14	6	+	Petroselinum crispum	part of a conserved DNA module involved in light responsiveness
PfbHLH60	Box 4	ATTAAT	353	6	+	Petroselinum crispum	part of a conserved DNA module involved in light responsiveness
PfbHLH60	Box 4	ATTAAT	740	6	+	Petroselinum crispum	part of a conserved DNA module involved in light responsiveness
PfbHLH60	Box 4	ATTAAT	1425	6	-	Petroselinum crispum	part of a conserved DNA module involved in light responsiveness
PfbHLH60	Box 4	ATTAAT	1512	6	-	Petroselinum crispum	part of a conserved DNA module involved in light responsiveness
PfbHLH61	Box 4	ATTAAT	855	6	+	Petroselinum crispum	part of a conserved DNA module involved in light responsiveness
PfbHLH62	Box 4	ATTAAT	131	6	+	Petroselinum crispum	part of a conserved DNA module involved in light responsiveness
PfbHLH62	Box 4	ATTAAT	197	6	+	Petroselinum crispum	part of a conserved DNA module involved in light responsiveness
PfbHLH62	Box 4	ATTAAT	289	6	+	Petroselinum crispum	part of a conserved DNA module involved in light responsiveness
PfbHLH62	Box 4	ATTAAT	342	6	+	Petroselinum crispum	part of a conserved DNA module involved in light responsiveness
PfbHLH62	Box 4	ATTAAT	424	6	+	Petroselinum crispum	part of a conserved DNA module involved in light responsiveness
PfbHLH62	Box 4	ATTAAT	487	6	+	Petroselinum crispum	part of a conserved DNA module involved in light responsiveness
PfbHLH62	Box 4	ATTAAT	858	6	+	Petroselinum crispum	part of a conserved DNA module involved in light responsiveness
PfbHLH63	Box 4	ATTAAT	28	6	+	Petroselinum crispum	part of a conserved DNA module involved in light responsiveness
PfbHLH63	Box 4	ATTAAT	116	6	+	Petroselinum crispum	part of a conserved DNA module involved in light responsiveness
PfbHLH63	Box 4	ATTAAT	719	6	+	Petroselinum crispum	part of a conserved DNA module involved in light responsiveness
PfbHLH63	Box 4	ATTAAT	746	6	+	Petroselinum crispum	part of a conserved DNA module involved in light responsiveness
PfbHLH63	Box 4	ATTAAT	1053	6	-	Petroselinum crispum	part of a conserved DNA module involved in light responsiveness
PfbHLH63	Box 4	ATTAAT	1212	6	-	Petroselinum crispum	part of a conserved DNA module involved in light responsiveness
PfbHLH63	Box 4	ATTAAT	1247	6	-	Petroselinum crispum	part of a conserved DNA module involved in light responsiveness
PfbHLH63	Box 4	ATTAAT	1282	6	-	Petroselinum crispum	part of a conserved DNA module involved in light responsiveness
PfbHLH63	Box 4	ATTAAT	1401	6	-	Petroselinum crispum	part of a conserved DNA module involved in light responsiveness
PfbHLH63	Box 4	ATTAAT	1529	6	-	Petroselinum crispum	part of a conserved DNA module involved in light responsiveness
PfbHLH63	Box 4	ATTAAT	1776	6	-	Petroselinum crispum	part of a conserved DNA module involved in light responsiveness
PfbHLH64	Box 4	ATTAAT	365	6	+	Petroselinum crispum	part of a conserved DNA module involved in light responsiveness
PfbHLH64	Box 4	ATTAAT	616	6	+	Petroselinum crispum	part of a conserved DNA module involved in light responsiveness
PfbHLH65	Box 4	ATTAAT	377	6	+	Petroselinum crispum	part of a conserved DNA module involved in light responsiveness
PfbHLH65	Box 4	ATTAAT	401	6	+	Petroselinum crispum	part of a conserved DNA module involved in light responsiveness
PfbHLH65	Box 4	ATTAAT	884	6	+	Petroselinum crispum	part of a conserved DNA module involved in light responsiveness
PfbHLH65	Box 4	ATTAAT	888	6	+	Petroselinum crispum	part of a conserved DNA module involved in light responsiveness
PfbHLH65	Box 4	ATTAAT	942	6	+	Petroselinum crispum	part of a conserved DNA module involved in light responsiveness
PfbHLH65	Box 4	ATTAAT	959	6	+	Petroselinum crispum	part of a conserved DNA module involved in light responsiveness
PfbHLH65	Box 4	ATTAAT	963	6	+	Petroselinum crispum	part of a conserved DNA module involved in light responsiveness
PfbHLH65	Box 4	ATTAAT	1181	6	-	Petroselinum crispum	part of a conserved DNA module involved in light responsiveness
PfbHLH65	Box 4	ATTAAT	1600	6	-	Petroselinum crispum	part of a conserved DNA module involved in light responsiveness
PfbHLH65	Box 4	ATTAAT	1608	6	-	Petroselinum crispum	part of a conserved DNA module involved in light responsiveness
PfbHLH65	Box 4	ATTAAT	1709	6	-	Petroselinum crispum	part of a conserved DNA module involved in light responsiveness
PfbHLH65	Box 4	ATTAAT	1744	6	-	Petroselinum crispum	part of a conserved DNA module involved in light responsiveness
PfbHLH65	Box 4	ATTAAT	1748	6	-	Petroselinum crispum	part of a conserved DNA module involved in light responsiveness
PfbHLH65	Box 4	ATTAAT	1845	6	-	Petroselinum crispum	part of a conserved DNA module involved in light responsiveness
PfbHLH66	Box 4	ATTAAT	95	6	+	Petroselinum crispum	part of a conserved DNA module involved in light responsiveness
PfbHLH66	Box 4	ATTAAT	367	6	+	Petroselinum crispum	part of a conserved DNA module involved in light responsiveness
PfbHLH66	Box 4	ATTAAT	376	6	+	Petroselinum crispum	part of a conserved DNA module involved in light responsiveness
PfbHLH66	Box 4	ATTAAT	380	6	+	Petroselinum crispum	part of a conserved DNA module involved in light responsiveness
PfbHLH66	Box 4	ATTAAT	408	6	+	Petroselinum crispum	part of a conserved DNA module involved in light responsiveness
PfbHLH66	Box 4	ATTAAT	658	6	+	Petroselinum crispum	part of a conserved DNA module involved in light responsiveness
PfbHLH66	Box 4	ATTAAT	740	6	+	Petroselinum crispum	part of a conserved DNA module involved in light responsiveness
PfbHLH66	Box 4	ATTAAT	950	6	+	Petroselinum crispum	part of a conserved DNA module involved in light responsiveness
PfbHLH66	Box 4	ATTAAT	1098	6	-	Petroselinum crispum	part of a conserved DNA module involved in light responsiveness
PfbHLH66	Box 4	ATTAAT	1321	6	-	Petroselinum crispum	part of a conserved DNA module involved in light responsiveness
PfbHLH67	Box 4	ATTAAT	822	6	+	Petroselinum crispum	part of a conserved DNA module involved in light responsiveness
PfbHLH67	Box 4	ATTAAT	1119	6	-	Petroselinum crispum	part of a conserved DNA module involved in light responsiveness
PfbHLH67	Box 4	ATTAAT	1244	6	-	Petroselinum crispum	part of a conserved DNA module involved in light responsiveness
PfbHLH68	Box 4	ATTAAT	438	6	+	Petroselinum crispum	part of a conserved DNA module involved in light responsiveness
PfbHLH68	Box 4	ATTAAT	598	6	+	Petroselinum crispum	part of a conserved DNA module involved in light responsiveness
PfbHLH68	Box 4	ATTAAT	700	6	+	Petroselinum crispum	part of a conserved DNA module involved in light responsiveness
PfbHLH68	Box 4	ATTAAT	974	6	+	Petroselinum crispum	part of a conserved DNA module involved in light responsiveness
PfbHLH68	Box 4	ATTAAT	1181	6	-	Petroselinum crispum	part of a conserved DNA module involved in light responsiveness
PfbHLH69	Box 4	ATTAAT	556	6	+	Petroselinum crispum	part of a conserved DNA module involved in light responsiveness
PfbHLH69	Box 4	ATTAAT	594	6	+	Petroselinum crispum	part of a conserved DNA module involved in light responsiveness
PfbHLH69	Box 4	ATTAAT	598	6	+	Petroselinum crispum	part of a conserved DNA module involved in light responsiveness
PfbHLH69	Box 4	ATTAAT	685	6	+	Petroselinum crispum	part of a conserved DNA module involved in light responsiveness
PfbHLH69	Box 4	ATTAAT	1469	6	-	Petroselinum crispum	part of a conserved DNA module involved in light responsiveness
PfbHLH69	Box 4	ATTAAT	1473	6	-	Petroselinum crispum	part of a conserved DNA module involved in light responsiveness
PfbHLH7	Box 4	ATTAAT	16	6	+	Petroselinum crispum	part of a conserved DNA module involved in light responsiveness
PfbHLH7	Box 4	ATTAAT	98	6	+	Petroselinum crispum	part of a conserved DNA module involved in light responsiveness
PfbHLH7	Box 4	ATTAAT	673	6	+	Petroselinum crispum	part of a conserved DNA module involved in light responsiveness
PfbHLH7	Box 4	ATTAAT	781	6	+	Petroselinum crispum	part of a conserved DNA module involved in light responsiveness
PfbHLH7	Box 4	ATTAAT	1496	6	-	Petroselinum crispum	part of a conserved DNA module involved in light responsiveness
PfbHLH70	Box 4	ATTAAT	37	6	+	Petroselinum crispum	part of a conserved DNA module involved in light responsiveness
PfbHLH70	Box 4	ATTAAT	1031	6	-	Petroselinum crispum	part of a conserved DNA module involved in light responsiveness
PfbHLH70	Box 4	ATTAAT	1048	6	-	Petroselinum crispum	part of a conserved DNA module involved in light responsiveness
PfbHLH70	Box 4	ATTAAT	1144	6	-	Petroselinum crispum	part of a conserved DNA module involved in light responsiveness
PfbHLH70	Box 4	ATTAAT	1160	6	-	Petroselinum crispum	part of a conserved DNA module involved in light responsiveness
PfbHLH71	Box 4	ATTAAT	438	6	+	Petroselinum crispum	part of a conserved DNA module involved in light responsiveness
PfbHLH71	Box 4	ATTAAT	1543	6	-	Petroselinum crispum	part of a conserved DNA module involved in light responsiveness
PfbHLH72	Box 4	ATTAAT	50	6	+	Petroselinum crispum	part of a conserved DNA module involved in light responsiveness
PfbHLH72	Box 4	ATTAAT	557	6	+	Petroselinum crispum	part of a conserved DNA module involved in light responsiveness
PfbHLH72	Box 4	ATTAAT	613	6	+	Petroselinum crispum	part of a conserved DNA module involved in light responsiveness
PfbHLH72	Box 4	ATTAAT	746	6	+	Petroselinum crispum	part of a conserved DNA module involved in light responsiveness
PfbHLH72	Box 4	ATTAAT	1099	6	-	Petroselinum crispum	part of a conserved DNA module involved in light responsiveness
PfbHLH72	Box 4	ATTAAT	1129	6	-	Petroselinum crispum	part of a conserved DNA module involved in light responsiveness
PfbHLH72	Box 4	ATTAAT	1605	6	-	Petroselinum crispum	part of a conserved DNA module involved in light responsiveness
PfbHLH72	Box 4	ATTAAT	1619	6	-	Petroselinum crispum	part of a conserved DNA module involved in light responsiveness
PfbHLH72	Box 4	ATTAAT	1650	6	-	Petroselinum crispum	part of a conserved DNA module involved in light responsiveness
PfbHLH72	Box 4	ATTAAT	1773	6	-	Petroselinum crispum	part of a conserved DNA module involved in light responsiveness
PfbHLH72	Box 4	ATTAAT	1820	6	-	Petroselinum crispum	part of a conserved DNA module involved in light responsiveness
PfbHLH73	Box 4	ATTAAT	36	6	+	Petroselinum crispum	part of a conserved DNA module involved in light responsiveness
PfbHLH73	Box 4	ATTAAT	40	6	+	Petroselinum crispum	part of a conserved DNA module involved in light responsiveness
PfbHLH73	Box 4	ATTAAT	403	6	+	Petroselinum crispum	part of a conserved DNA module involved in light responsiveness
PfbHLH73	Box 4	ATTAAT	853	6	+	Petroselinum crispum	part of a conserved DNA module involved in light responsiveness
PfbHLH73	Box 4	ATTAAT	922	6	+	Petroselinum crispum	part of a conserved DNA module involved in light responsiveness
PfbHLH73	Box 4	ATTAAT	1061	6	-	Petroselinum crispum	part of a conserved DNA module involved in light responsiveness
PfbHLH74	Box 4	ATTAAT	333	6	+	Petroselinum crispum	part of a conserved DNA module involved in light responsiveness
PfbHLH74	Box 4	ATTAAT	444	6	+	Petroselinum crispum	part of a conserved DNA module involved in light responsiveness
PfbHLH74	Box 4	ATTAAT	527	6	+	Petroselinum crispum	part of a conserved DNA module involved in light responsiveness
PfbHLH74	Box 4	ATTAAT	1254	6	-	Petroselinum crispum	part of a conserved DNA module involved in light responsiveness
PfbHLH74	Box 4	ATTAAT	1352	6	-	Petroselinum crispum	part of a conserved DNA module involved in light responsiveness
PfbHLH74	Box 4	ATTAAT	1356	6	-	Petroselinum crispum	part of a conserved DNA module involved in light responsiveness
PfbHLH74	Box 4	ATTAAT	1397	6	-	Petroselinum crispum	part of a conserved DNA module involved in light responsiveness
PfbHLH74	Box 4	ATTAAT	1501	6	-	Petroselinum crispum	part of a conserved DNA module involved in light responsiveness
PfbHLH74	Box 4	ATTAAT	1617	6	-	Petroselinum crispum	part of a conserved DNA module involved in light responsiveness
PfbHLH75	Box 4	ATTAAT	220	6	+	Petroselinum crispum	part of a conserved DNA module involved in light responsiveness
PfbHLH75	Box 4	ATTAAT	327	6	+	Petroselinum crispum	part of a conserved DNA module involved in light responsiveness
PfbHLH75	Box 4	ATTAAT	344	6	+	Petroselinum crispum	part of a conserved DNA module involved in light responsiveness
PfbHLH75	Box 4	ATTAAT	444	6	+	Petroselinum crispum	part of a conserved DNA module involved in light responsiveness
PfbHLH75	Box 4	ATTAAT	1484	6	-	Petroselinum crispum	part of a conserved DNA module involved in light responsiveness
PfbHLH75	Box 4	ATTAAT	1490	6	-	Petroselinum crispum	part of a conserved DNA module involved in light responsiveness
PfbHLH76	Box 4	ATTAAT	977	6	+	Petroselinum crispum	part of a conserved DNA module involved in light responsiveness
PfbHLH76	Box 4	ATTAAT	1736	6	-	Petroselinum crispum	part of a conserved DNA module involved in light responsiveness
PfbHLH76	Box 4	ATTAAT	1763	6	-	Petroselinum crispum	part of a conserved DNA module involved in light responsiveness
PfbHLH77	Box 4	ATTAAT	153	6	+	Petroselinum crispum	part of a conserved DNA module involved in light responsiveness
PfbHLH77	Box 4	ATTAAT	410	6	+	Petroselinum crispum	part of a conserved DNA module involved in light responsiveness
PfbHLH77	Box 4	ATTAAT	547	6	+	Petroselinum crispum	part of a conserved DNA module involved in light responsiveness
PfbHLH77	Box 4	ATTAAT	586	6	+	Petroselinum crispum	part of a conserved DNA module involved in light responsiveness
PfbHLH77	Box 4	ATTAAT	646	6	+	Petroselinum crispum	part of a conserved DNA module involved in light responsiveness
PfbHLH77	Box 4	ATTAAT	1099	6	-	Petroselinum crispum	part of a conserved DNA module involved in light responsiveness
PfbHLH77	Box 4	ATTAAT	1869	6	-	Petroselinum crispum	part of a conserved DNA module involved in light responsiveness
PfbHLH78	Box 4	ATTAAT	1242	6	-	Petroselinum crispum	part of a conserved DNA module involved in light responsiveness
PfbHLH78	Box 4	ATTAAT	1810	6	-	Petroselinum crispum	part of a conserved DNA module involved in light responsiveness
PfbHLH78	Box 4	ATTAAT	1855	6	-	Petroselinum crispum	part of a conserved DNA module involved in light responsiveness
PfbHLH79	Box 4	ATTAAT	784	6	+	Petroselinum crispum	part of a conserved DNA module involved in light responsiveness
PfbHLH79	Box 4	ATTAAT	829	6	+	Petroselinum crispum	part of a conserved DNA module involved in light responsiveness
PfbHLH79	Box 4	ATTAAT	845	6	+	Petroselinum crispum	part of a conserved DNA module involved in light responsiveness
PfbHLH8	Box 4	ATTAAT	259	6	+	Petroselinum crispum	part of a conserved DNA module involved in light responsiveness
PfbHLH8	Box 4	ATTAAT	520	6	+	Petroselinum crispum	part of a conserved DNA module involved in light responsiveness
PfbHLH8	Box 4	ATTAAT	656	6	+	Petroselinum crispum	part of a conserved DNA module involved in light responsiveness
PfbHLH8	Box 4	ATTAAT	1041	6	-	Petroselinum crispum	part of a conserved DNA module involved in light responsiveness
PfbHLH8	Box 4	ATTAAT	1072	6	-	Petroselinum crispum	part of a conserved DNA module involved in light responsiveness
PfbHLH8	Box 4	ATTAAT	1110	6	-	Petroselinum crispum	part of a conserved DNA module involved in light responsiveness
PfbHLH8	Box 4	ATTAAT	1171	6	-	Petroselinum crispum	part of a conserved DNA module involved in light responsiveness
PfbHLH8	Box 4	ATTAAT	1270	6	-	Petroselinum crispum	part of a conserved DNA module involved in light responsiveness
PfbHLH8	Box 4	ATTAAT	1419	6	-	Petroselinum crispum	part of a conserved DNA module involved in light responsiveness
PfbHLH8	Box 4	ATTAAT	1545	6	-	Petroselinum crispum	part of a conserved DNA module involved in light responsiveness
PfbHLH8	Box 4	ATTAAT	1611	6	-	Petroselinum crispum	part of a conserved DNA module involved in light responsiveness
PfbHLH81	Box 4	ATTAAT	1687	6	-	Petroselinum crispum	part of a conserved DNA module involved in light responsiveness
PfbHLH82	Box 4	ATTAAT	173	6	+	Petroselinum crispum	part of a conserved DNA module involved in light responsiveness
PfbHLH82	Box 4	ATTAAT	425	6	+	Petroselinum crispum	part of a conserved DNA module involved in light responsiveness
PfbHLH82	Box 4	ATTAAT	506	6	+	Petroselinum crispum	part of a conserved DNA module involved in light responsiveness
PfbHLH82	Box 4	ATTAAT	597	6	+	Petroselinum crispum	part of a conserved DNA module involved in light responsiveness
PfbHLH82	Box 4	ATTAAT	603	6	+	Petroselinum crispum	part of a conserved DNA module involved in light responsiveness
PfbHLH82	Box 4	ATTAAT	1161	6	-	Petroselinum crispum	part of a conserved DNA module involved in light responsiveness
PfbHLH82	Box 4	ATTAAT	1165	6	-	Petroselinum crispum	part of a conserved DNA module involved in light responsiveness
PfbHLH83	Box 4	ATTAAT	569	6	+	Petroselinum crispum	part of a conserved DNA module involved in light responsiveness
PfbHLH83	Box 4	ATTAAT	699	6	+	Petroselinum crispum	part of a conserved DNA module involved in light responsiveness
PfbHLH83	Box 4	ATTAAT	1501	6	-	Petroselinum crispum	part of a conserved DNA module involved in light responsiveness
PfbHLH83	Box 4	ATTAAT	1505	6	-	Petroselinum crispum	part of a conserved DNA module involved in light responsiveness
PfbHLH84	Box 4	ATTAAT	361	6	+	Petroselinum crispum	part of a conserved DNA module involved in light responsiveness
PfbHLH84	Box 4	ATTAAT	1560	6	-	Petroselinum crispum	part of a conserved DNA module involved in light responsiveness
PfbHLH84	Box 4	ATTAAT	1588	6	-	Petroselinum crispum	part of a conserved DNA module involved in light responsiveness
PfbHLH84	Box 4	ATTAAT	1633	6	-	Petroselinum crispum	part of a conserved DNA module involved in light responsiveness
PfbHLH85	Box 4	ATTAAT	302	6	+	Petroselinum crispum	part of a conserved DNA module involved in light responsiveness
PfbHLH85	Box 4	ATTAAT	574	6	+	Petroselinum crispum	part of a conserved DNA module involved in light responsiveness
PfbHLH85	Box 4	ATTAAT	720	6	+	Petroselinum crispum	part of a conserved DNA module involved in light responsiveness
PfbHLH85	Box 4	ATTAAT	1788	6	-	Petroselinum crispum	part of a conserved DNA module involved in light responsiveness
PfbHLH86	Box 4	ATTAAT	51	6	+	Petroselinum crispum	part of a conserved DNA module involved in light responsiveness
PfbHLH86	Box 4	ATTAAT	193	6	+	Petroselinum crispum	part of a conserved DNA module involved in light responsiveness
PfbHLH87	Box 4	ATTAAT	465	6	+	Petroselinum crispum	part of a conserved DNA module involved in light responsiveness
PfbHLH87	Box 4	ATTAAT	1037	6	-	Petroselinum crispum	part of a conserved DNA module involved in light responsiveness
PfbHLH87	Box 4	ATTAAT	1606	6	-	Petroselinum crispum	part of a conserved DNA module involved in light responsiveness
PfbHLH87	Box 4	ATTAAT	1637	6	-	Petroselinum crispum	part of a conserved DNA module involved in light responsiveness
PfbHLH88	Box 4	ATTAAT	360	6	+	Petroselinum crispum	part of a conserved DNA module involved in light responsiveness
PfbHLH88	Box 4	ATTAAT	1197	6	-	Petroselinum crispum	part of a conserved DNA module involved in light responsiveness
PfbHLH89	Box 4	ATTAAT	559	6	+	Petroselinum crispum	part of a conserved DNA module involved in light responsiveness
PfbHLH89	Box 4	ATTAAT	855	6	+	Petroselinum crispum	part of a conserved DNA module involved in light responsiveness
PfbHLH89	Box 4	ATTAAT	889	6	+	Petroselinum crispum	part of a conserved DNA module involved in light responsiveness
PfbHLH9	Box 4	ATTAAT	1969	6	-	Petroselinum crispum	part of a conserved DNA module involved in light responsiveness
PfbHLH90	Box 4	ATTAAT	200	6	+	Petroselinum crispum	part of a conserved DNA module involved in light responsiveness
PfbHLH90	Box 4	ATTAAT	356	6	+	Petroselinum crispum	part of a conserved DNA module involved in light responsiveness
PfbHLH90	Box 4	ATTAAT	370	6	+	Petroselinum crispum	part of a conserved DNA module involved in light responsiveness
PfbHLH90	Box 4	ATTAAT	378	6	+	Petroselinum crispum	part of a conserved DNA module involved in light responsiveness
PfbHLH90	Box 4	ATTAAT	565	6	+	Petroselinum crispum	part of a conserved DNA module involved in light responsiveness
PfbHLH90	Box 4	ATTAAT	577	6	+	Petroselinum crispum	part of a conserved DNA module involved in light responsiveness
PfbHLH90	Box 4	ATTAAT	587	6	+	Petroselinum crispum	part of a conserved DNA module involved in light responsiveness
PfbHLH90	Box 4	ATTAAT	1050	6	-	Petroselinum crispum	part of a conserved DNA module involved in light responsiveness
PfbHLH90	Box 4	ATTAAT	1116	6	-	Petroselinum crispum	part of a conserved DNA module involved in light responsiveness
PfbHLH91	Box 4	ATTAAT	475	6	+	Petroselinum crispum	part of a conserved DNA module involved in light responsiveness
PfbHLH91	Box 4	ATTAAT	505	6	+	Petroselinum crispum	part of a conserved DNA module involved in light responsiveness
PfbHLH91	Box 4	ATTAAT	522	6	+	Petroselinum crispum	part of a conserved DNA module involved in light responsiveness
PfbHLH91	Box 4	ATTAAT	526	6	+	Petroselinum crispum	part of a conserved DNA module involved in light responsiveness
PfbHLH91	Box 4	ATTAAT	1210	6	-	Petroselinum crispum	part of a conserved DNA module involved in light responsiveness
PfbHLH91	Box 4	ATTAAT	1372	6	-	Petroselinum crispum	part of a conserved DNA module involved in light responsiveness
PfbHLH91	Box 4	ATTAAT	1510	6	-	Petroselinum crispum	part of a conserved DNA module involved in light responsiveness
PfbHLH91	Box 4	ATTAAT	1584	6	-	Petroselinum crispum	part of a conserved DNA module involved in light responsiveness
PfbHLH91	Box 4	ATTAAT	1591	6	-	Petroselinum crispum	part of a conserved DNA module involved in light responsiveness
PfbHLH91	Box 4	ATTAAT	1717	6	-	Petroselinum crispum	part of a conserved DNA module involved in light responsiveness
PfbHLH91	Box 4	ATTAAT	1817	6	-	Petroselinum crispum	part of a conserved DNA module involved in light responsiveness
PfbHLH91	Box 4	ATTAAT	1821	6	-	Petroselinum crispum	part of a conserved DNA module involved in light responsiveness
PfbHLH91	Box 4	ATTAAT	1880	6	-	Petroselinum crispum	part of a conserved DNA module involved in light responsiveness
PfbHLH92	Box 4	ATTAAT	23	6	+	Petroselinum crispum	part of a conserved DNA module involved in light responsiveness
PfbHLH92	Box 4	ATTAAT	83	6	+	Petroselinum crispum	part of a conserved DNA module involved in light responsiveness
PfbHLH92	Box 4	ATTAAT	425	6	+	Petroselinum crispum	part of a conserved DNA module involved in light responsiveness
PfbHLH92	Box 4	ATTAAT	429	6	+	Petroselinum crispum	part of a conserved DNA module involved in light responsiveness
PfbHLH92	Box 4	ATTAAT	529	6	+	Petroselinum crispum	part of a conserved DNA module involved in light responsiveness
PfbHLH92	Box 4	ATTAAT	1095	6	-	Petroselinum crispum	part of a conserved DNA module involved in light responsiveness
PfbHLH92	Box 4	ATTAAT	1204	6	-	Petroselinum crispum	part of a conserved DNA module involved in light responsiveness
PfbHLH92	Box 4	ATTAAT	1215	6	-	Petroselinum crispum	part of a conserved DNA module involved in light responsiveness
PfbHLH92	Box 4	ATTAAT	1256	6	-	Petroselinum crispum	part of a conserved DNA module involved in light responsiveness
PfbHLH92	Box 4	ATTAAT	1738	6	-	Petroselinum crispum	part of a conserved DNA module involved in light responsiveness
PfbHLH92	Box 4	ATTAAT	1905	6	-	Petroselinum crispum	part of a conserved DNA module involved in light responsiveness
PfbHLH92	Box 4	ATTAAT	1963	6	-	Petroselinum crispum	part of a conserved DNA module involved in light responsiveness
PfbHLH92	Box 4	ATTAAT	1977	6	-	Petroselinum crispum	part of a conserved DNA module involved in light responsiveness
PfbHLH92	Box 4	ATTAAT	1981	6	-	Petroselinum crispum	part of a conserved DNA module involved in light responsiveness
PfbHLH93	Box 4	ATTAAT	58	6	+	Petroselinum crispum	part of a conserved DNA module involved in light responsiveness
PfbHLH93	Box 4	ATTAAT	499	6	+	Petroselinum crispum	part of a conserved DNA module involved in light responsiveness
PfbHLH93	Box 4	ATTAAT	704	6	+	Petroselinum crispum	part of a conserved DNA module involved in light responsiveness
PfbHLH93	Box 4	ATTAAT	915	6	+	Petroselinum crispum	part of a conserved DNA module involved in light responsiveness
PfbHLH93	Box 4	ATTAAT	1239	6	-	Petroselinum crispum	part of a conserved DNA module involved in light responsiveness
PfbHLH93	Box 4	ATTAAT	1503	6	-	Petroselinum crispum	part of a conserved DNA module involved in light responsiveness
PfbHLH94	Box 4	ATTAAT	463	6	+	Petroselinum crispum	part of a conserved DNA module involved in light responsiveness
PfbHLH94	Box 4	ATTAAT	985	6	+	Petroselinum crispum	part of a conserved DNA module involved in light responsiveness
PfbHLH94	Box 4	ATTAAT	997	6	+	Petroselinum crispum	part of a conserved DNA module involved in light responsiveness
PfbHLH94	Box 4	ATTAAT	1097	6	-	Petroselinum crispum	part of a conserved DNA module involved in light responsiveness
PfbHLH94	Box 4	ATTAAT	1160	6	-	Petroselinum crispum	part of a conserved DNA module involved in light responsiveness
PfbHLH94	Box 4	ATTAAT	1417	6	-	Petroselinum crispum	part of a conserved DNA module involved in light responsiveness
PfbHLH95	Box 4	ATTAAT	647	6	+	Petroselinum crispum	part of a conserved DNA module involved in light responsiveness
PfbHLH95	Box 4	ATTAAT	654	6	+	Petroselinum crispum	part of a conserved DNA module involved in light responsiveness
PfbHLH95	Box 4	ATTAAT	1073	6	-	Petroselinum crispum	part of a conserved DNA module involved in light responsiveness
PfbHLH95	Box 4	ATTAAT	1547	6	-	Petroselinum crispum	part of a conserved DNA module involved in light responsiveness
PfbHLH95	Box 4	ATTAAT	1587	6	-	Petroselinum crispum	part of a conserved DNA module involved in light responsiveness
PfbHLH95	Box 4	ATTAAT	1629	6	-	Petroselinum crispum	part of a conserved DNA module involved in light responsiveness
PfbHLH95	Box 4	ATTAAT	1972	6	-	Petroselinum crispum	part of a conserved DNA module involved in light responsiveness
PfbHLH96	Box 4	ATTAAT	875	6	+	Petroselinum crispum	part of a conserved DNA module involved in light responsiveness
PfbHLH96	Box 4	ATTAAT	1201	6	-	Petroselinum crispum	part of a conserved DNA module involved in light responsiveness
PfbHLH97	Box 4	ATTAAT	31	6	+	Petroselinum crispum	part of a conserved DNA module involved in light responsiveness
PfbHLH97	Box 4	ATTAAT	35	6	+	Petroselinum crispum	part of a conserved DNA module involved in light responsiveness
PfbHLH97	Box 4	ATTAAT	543	6	+	Petroselinum crispum	part of a conserved DNA module involved in light responsiveness
PfbHLH97	Box 4	ATTAAT	1023	6	-	Petroselinum crispum	part of a conserved DNA module involved in light responsiveness
PfbHLH97	Box 4	ATTAAT	1027	6	-	Petroselinum crispum	part of a conserved DNA module involved in light responsiveness
PfbHLH97	Box 4	ATTAAT	1223	6	-	Petroselinum crispum	part of a conserved DNA module involved in light responsiveness
PfbHLH97	Box 4	ATTAAT	1461	6	-	Petroselinum crispum	part of a conserved DNA module involved in light responsiveness
PfbHLH97	Box 4	ATTAAT	1640	6	-	Petroselinum crispum	part of a conserved DNA module involved in light responsiveness
PfbHLH98	Box 4	ATTAAT	172	6	+	Petroselinum crispum	part of a conserved DNA module involved in light responsiveness
PfbHLH98	Box 4	ATTAAT	223	6	+	Petroselinum crispum	part of a conserved DNA module involved in light responsiveness
PfbHLH98	Box 4	ATTAAT	972	6	+	Petroselinum crispum	part of a conserved DNA module involved in light responsiveness
PfbHLH99	Box 4	ATTAAT	246	6	+	Petroselinum crispum	part of a conserved DNA module involved in light responsiveness
PfbHLH99	Box 4	ATTAAT	476	6	+	Petroselinum crispum	part of a conserved DNA module involved in light responsiveness
PfbHLH99	Box 4	ATTAAT	582	6	+	Petroselinum crispum	part of a conserved DNA module involved in light responsiveness
PfbHLH99	Box 4	ATTAAT	702	6	+	Petroselinum crispum	part of a conserved DNA module involved in light responsiveness
PfbHLH99	Box 4	ATTAAT	1272	6	-	Petroselinum crispum	part of a conserved DNA module involved in light responsiveness
PfbHLH102	GA-motif	ATAGATAA	1080	8	+	Arabidopsis thaliana	part of a light responsive element
PfbHLH103	GA-motif	ATAGATAA	834	8	-	Arabidopsis thaliana	part of a light responsive element
PfbHLH11	GA-motif	ATAGATAA	988	8	+	Arabidopsis thaliana	part of a light responsive element
PfbHLH110	GA-motif	ATAGATAA	1876	8	-	Arabidopsis thaliana	part of a light responsive element
PfbHLH111	GA-motif	ATAGATAA	162	8	+	Arabidopsis thaliana	part of a light responsive element
PfbHLH113	GA-motif	ATAGATAA	16	8	-	Arabidopsis thaliana	part of a light responsive element
PfbHLH116	GA-motif	ATAGATAA	176	8	-	Arabidopsis thaliana	part of a light responsive element
PfbHLH116	GA-motif	ATAGATAA	225	8	-	Arabidopsis thaliana	part of a light responsive element
PfbHLH116	GA-motif	ATAGATAA	407	8	-	Arabidopsis thaliana	part of a light responsive element
PfbHLH118	GA-motif	ATAGATAA	799	8	-	Arabidopsis thaliana	part of a light responsive element
PfbHLH126	GA-motif	ATAGATAA	700	8	-	Arabidopsis thaliana	part of a light responsive element
PfbHLH131	GA-motif	ATAGATAA	1560	8	+	Arabidopsis thaliana	part of a light responsive element
PfbHLH131	GA-motif	ATAGATAA	1832	8	+	Arabidopsis thaliana	part of a light responsive element
PfbHLH136	GA-motif	ATAGATAA	1314	8	+	Arabidopsis thaliana	part of a light responsive element
PfbHLH136	GA-motif	ATAGATAA	1373	8	+	Arabidopsis thaliana	part of a light responsive element
PfbHLH137	GA-motif	ATAGATAA	1062	8	-	Arabidopsis thaliana	part of a light responsive element
PfbHLH14	GA-motif	ATAGATAA	170	8	+	Arabidopsis thaliana	part of a light responsive element
PfbHLH141	GA-motif	ATAGATAA	258	8	-	Arabidopsis thaliana	part of a light responsive element
PfbHLH144	GA-motif	ATAGATAA	480	8	+	Arabidopsis thaliana	part of a light responsive element
PfbHLH153	GA-motif	ATAGATAA	1503	8	+	Arabidopsis thaliana	part of a light responsive element
PfbHLH157	GA-motif	ATAGATAA	1420	8	-	Arabidopsis thaliana	part of a light responsive element
PfbHLH163	GA-motif	ATAGATAA	1937	8	+	Arabidopsis thaliana	part of a light responsive element
PfbHLH167	GA-motif	ATAGATAA	504	8	+	Arabidopsis thaliana	part of a light responsive element
PfbHLH167	GA-motif	ATAGATAA	534	8	-	Arabidopsis thaliana	part of a light responsive element
PfbHLH17	GA-motif	ATAGATAA	695	8	+	Arabidopsis thaliana	part of a light responsive element
PfbHLH17	GA-motif	ATAGATAA	879	8	+	Arabidopsis thaliana	part of a light responsive element
PfbHLH183	GA-motif	ATAGATAA	587	8	+	Arabidopsis thaliana	part of a light responsive element
PfbHLH188	GA-motif	ATAGATAA	1212	8	+	Arabidopsis thaliana	part of a light responsive element
PfbHLH192	GA-motif	ATAGATAA	244	8	+	Arabidopsis thaliana	part of a light responsive element
PfbHLH192	GA-motif	ATAGATAA	350	8	+	Arabidopsis thaliana	part of a light responsive element
PfbHLH192	GA-motif	ATAGATAA	458	8	+	Arabidopsis thaliana	part of a light responsive element
PfbHLH195	GA-motif	ATAGATAA	266	8	-	Arabidopsis thaliana	part of a light responsive element
PfbHLH195	GA-motif	ATAGATAA	307	8	-	Arabidopsis thaliana	part of a light responsive element
PfbHLH199	GA-motif	ATAGATAA	1471	8	+	Arabidopsis thaliana	part of a light responsive element
PfbHLH199	GA-motif	ATAGATAA	1809	8	+	Arabidopsis thaliana	part of a light responsive element
PfbHLH200	GA-motif	ATAGATAA	31	8	-	Arabidopsis thaliana	part of a light responsive element
PfbHLH22	GA-motif	ATAGATAA	632	8	-	Arabidopsis thaliana	part of a light responsive element
PfbHLH23	GA-motif	ATAGATAA	815	8	-	Arabidopsis thaliana	part of a light responsive element
PfbHLH29	GA-motif	ATAGATAA	221	8	-	Arabidopsis thaliana	part of a light responsive element
PfbHLH39	GA-motif	ATAGATAA	867	8	+	Arabidopsis thaliana	part of a light responsive element
PfbHLH48	GA-motif	ATAGATAA	250	8	-	Arabidopsis thaliana	part of a light responsive element
PfbHLH53	GA-motif	ATAGATAA	531	8	-	Arabidopsis thaliana	part of a light responsive element
PfbHLH69	GA-motif	ATAGATAA	1040	8	-	Arabidopsis thaliana	part of a light responsive element
PfbHLH69	GA-motif	ATAGATAA	1665	8	-	Arabidopsis thaliana	part of a light responsive element
PfbHLH71	GA-motif	ATAGATAA	1171	8	-	Arabidopsis thaliana	part of a light responsive element
PfbHLH71	GA-motif	ATAGATAA	1530	8	+	Arabidopsis thaliana	part of a light responsive element
PfbHLH84	GA-motif	ATAGATAA	1258	8	-	Arabidopsis thaliana	part of a light responsive element
PfbHLH84	GA-motif	ATAGATAA	1620	8	+	Arabidopsis thaliana	part of a light responsive element
PfbHLH88	GA-motif	ATAGATAA	334	8	-	Arabidopsis thaliana	part of a light responsive element
PfbHLH94	GA-motif	ATAGATAA	1401	8	+	Arabidopsis thaliana	part of a light responsive element
PfbHLH95	GA-motif	ATAGATAA	1499	8	-	Arabidopsis thaliana	part of a light responsive element
PfbHLH96	GA-motif	ATAGATAA	714	8	+	Arabidopsis thaliana	part of a light responsive element
PfbHLH99	GA-motif	ATAGATAA	237	8	+	Arabidopsis thaliana	part of a light responsive element
PfbHLH105	GATA-motif	AAGATAAGATT	1500	10	+	Arabidopsis thaliana	part of a light responsive element
PfbHLH108	GATA-motif	GATAGGG	94	7	-	Pisum sativum	part of a light responsive element
PfbHLH110	GATA-motif	GATAGGG	1982	7	+	Pisum sativum	part of a light responsive element
PfbHLH110	GATA-motif	GATAGGG	1988	7	+	Pisum sativum	part of a light responsive element
PfbHLH110	GATA-motif	GATAGGG	1994	7	+	Pisum sativum	part of a light responsive element
PfbHLH112	GATA-motif	GATAGGA	875	7	-	Arabidopsis thaliana	part of a light responsive element
PfbHLH126	GATA-motif	GATAGGA	1463	7	-	Arabidopsis thaliana	part of a light responsive element
PfbHLH127	GATA-motif	GATAGGA	760	7	-	Arabidopsis thaliana	part of a light responsive element
PfbHLH128	GATA-motif	GATAGGG	965	7	-	Pisum sativum	part of a light responsive element
PfbHLH13	GATA-motif	GATAGGG	37	7	-	Pisum sativum	part of a light responsive element
PfbHLH13	GATA-motif	GATAGGG	1721	7	+	Pisum sativum	part of a light responsive element
PfbHLH130	GATA-motif	AAGATAAGATT	636	10	-	Arabidopsis thaliana	part of a light responsive element
PfbHLH133	GATA-motif	GATAGGA	1744	7	+	Arabidopsis thaliana	part of a light responsive element
PfbHLH134	GATA-motif	GATAGGG	36	7	+	Pisum sativum	part of a light responsive element
PfbHLH134	GATA-motif	AAGATAAGATT	1470	10	-	Arabidopsis thaliana	part of a light responsive element
PfbHLH137	GATA-motif	AAGATAAGATT	1327	10	-	Arabidopsis thaliana	part of a light responsive element
PfbHLH14	GATA-motif	AAGATAAGATT	1455	10	+	Arabidopsis thaliana	part of a light responsive element
PfbHLH140	GATA-motif	AAGATAAGATT	699	10	+	Arabidopsis thaliana	part of a light responsive element
PfbHLH144	GATA-motif	GATAGGA	1645	7	+	Arabidopsis thaliana	part of a light responsive element
PfbHLH145	GATA-motif	GATAGGA	1827	7	-	Arabidopsis thaliana	part of a light responsive element
PfbHLH147	GATA-motif	GATAGGA	1910	7	-	Arabidopsis thaliana	part of a light responsive element
PfbHLH150	GATA-motif	AAGGATAAGG	993	9	+	Solanum tuberosum	part of a light responsive element
PfbHLH151	GATA-motif	GATAGGG	1305	7	+	Pisum sativum	part of a light responsive element
PfbHLH152	GATA-motif	AAGATAAGATT	285	10	-	Arabidopsis thaliana	part of a light responsive element
PfbHLH153	GATA-motif	GATAGGG	311	7	+	Pisum sativum	part of a light responsive element
PfbHLH153	GATA-motif	AAGGATAAGG	566	9	+	Solanum tuberosum	part of a light responsive element
PfbHLH153	GATA-motif	AAGGATAAGG	725	9	+	Solanum tuberosum	part of a light responsive element
PfbHLH153	GATA-motif	AAGGATAAGG	791	9	+	Solanum tuberosum	part of a light responsive element
PfbHLH153	GATA-motif	AAGGATAAGG	944	9	+	Solanum tuberosum	part of a light responsive element
PfbHLH153	GATA-motif	GATAGGA	1527	7	-	Arabidopsis thaliana	part of a light responsive element
PfbHLH167	GATA-motif	GATAGGA	1658	7	+	Arabidopsis thaliana	part of a light responsive element
PfbHLH168	GATA-motif	AAGATAAGATT	425	10	-	Arabidopsis thaliana	part of a light responsive element
PfbHLH171	GATA-motif	AAGATAAGATT	459	10	-	Arabidopsis thaliana	part of a light responsive element
PfbHLH176	GATA-motif	AAGATAAGATT	583	10	+	Arabidopsis thaliana	part of a light responsive element
PfbHLH180	GATA-motif	GATAGGG	1005	7	+	Pisum sativum	part of a light responsive element
PfbHLH182	GATA-motif	GATAGGG	686	7	-	Pisum sativum	part of a light responsive element
PfbHLH188	GATA-motif	GATAGGA	778	7	+	Arabidopsis thaliana	part of a light responsive element
PfbHLH188	GATA-motif	AAGATAAGATT	1945	10	-	Arabidopsis thaliana	part of a light responsive element
PfbHLH189	GATA-motif	AAGATAAGATT	1468	10	+	Arabidopsis thaliana	part of a light responsive element
PfbHLH19	GATA-motif	AAGGATAAGG	1840	9	-	Solanum tuberosum	part of a light responsive element
PfbHLH194	GATA-motif	GATAGGG	874	7	+	Pisum sativum	part of a light responsive element
PfbHLH195	GATA-motif	AAGATAAGATT	567	10	-	Arabidopsis thaliana	part of a light responsive element
PfbHLH199	GATA-motif	AAGATAAGATT	121	10	+	Arabidopsis thaliana	part of a light responsive element
PfbHLH2	GATA-motif	GATAGGG	643	7	+	Pisum sativum	part of a light responsive element
PfbHLH202	GATA-motif	GATAGGG	380	7	+	Pisum sativum	part of a light responsive element
PfbHLH203	GATA-motif	GATAGGA	746	7	-	Arabidopsis thaliana	part of a light responsive element
PfbHLH204	GATA-motif	AAGATAAGATT	447	10	+	Arabidopsis thaliana	part of a light responsive element
PfbHLH204	GATA-motif	AAGGATAAGG	1005	9	+	Solanum tuberosum	part of a light responsive element
PfbHLH22	GATA-motif	GATAGGG	1352	7	+	Pisum sativum	part of a light responsive element
PfbHLH26	GATA-motif	GATAGGA	1353	7	+	Arabidopsis thaliana	part of a light responsive element
PfbHLH28	GATA-motif	AAGATAAGATT	499	11	+	Arabidopsis thaliana	part of a light responsive element
PfbHLH29	GATA-motif	AAGATAAGATT	1864	10	+	Arabidopsis thaliana	part of a light responsive element
PfbHLH3	GATA-motif	AAGATAAGATT	1115	10	+	Arabidopsis thaliana	part of a light responsive element
PfbHLH3	GATA-motif	AAGGATAAGG	1786	9	-	Solanum tuberosum	part of a light responsive element
PfbHLH32	GATA-motif	AAGATAAGATT	1904	10	-	Arabidopsis thaliana	part of a light responsive element
PfbHLH32	GATA-motif	GATAGGA	1906	7	-	Arabidopsis thaliana	part of a light responsive element
PfbHLH32	GATA-motif	AAGATAAGATT	1967	10	-	Arabidopsis thaliana	part of a light responsive element
PfbHLH33	GATA-motif	GATAGGA	492	7	-	Arabidopsis thaliana	part of a light responsive element
PfbHLH37	GATA-motif	AAGGATAAGG	1172	9	+	Solanum tuberosum	part of a light responsive element
PfbHLH43	GATA-motif	GATAGGG	225	7	-	Pisum sativum	part of a light responsive element
PfbHLH44	GATA-motif	GATAGGA	1280	7	-	Arabidopsis thaliana	part of a light responsive element
PfbHLH44	GATA-motif	AAGGATAAGG	1428	9	+	Solanum tuberosum	part of a light responsive element
PfbHLH45	GATA-motif	AAGATAAGATT	1565	10	-	Arabidopsis thaliana	part of a light responsive element
PfbHLH45	GATA-motif	AAGATAAGATT	1913	10	-	Arabidopsis thaliana	part of a light responsive element
PfbHLH45	GATA-motif	GATAGGA	1915	7	-	Arabidopsis thaliana	part of a light responsive element
PfbHLH48	GATA-motif	GATAGGG	560	7	-	Pisum sativum	part of a light responsive element
PfbHLH48	GATA-motif	AAGATAAGATT	1864	10	+	Arabidopsis thaliana	part of a light responsive element
PfbHLH49	GATA-motif	AAGATAAGATT	1850	10	-	Arabidopsis thaliana	part of a light responsive element
PfbHLH5	GATA-motif	GATAGGG	1792	7	-	Pisum sativum	part of a light responsive element
PfbHLH50	GATA-motif	GATAGGA	15	7	+	Arabidopsis thaliana	part of a light responsive element
PfbHLH53	GATA-motif	GATAGGG	1366	7	+	Pisum sativum	part of a light responsive element
PfbHLH55	GATA-motif	AAGGATAAGG	1856	9	-	Solanum tuberosum	part of a light responsive element
PfbHLH57	GATA-motif	GATAGGA	1807	7	-	Arabidopsis thaliana	part of a light responsive element
PfbHLH61	GATA-motif	AAGGATAAGG	792	9	-	Solanum tuberosum	part of a light responsive element
PfbHLH61	GATA-motif	AAGATAAGATT	1123	10	+	Arabidopsis thaliana	part of a light responsive element
PfbHLH61	GATA-motif	AAGGATAAGG	1215	9	+	Solanum tuberosum	part of a light responsive element
PfbHLH7	GATA-motif	GATAGGG	473	7	+	Pisum sativum	part of a light responsive element
PfbHLH73	GATA-motif	GATAGGA	458	7	+	Arabidopsis thaliana	part of a light responsive element
PfbHLH74	GATA-motif	AAGATAAGATT	1455	10	+	Arabidopsis thaliana	part of a light responsive element
PfbHLH79	GATA-motif	AAGATAAGATT	282	10	-	Arabidopsis thaliana	part of a light responsive element
PfbHLH79	GATA-motif	GATAGGG	891	7	+	Pisum sativum	part of a light responsive element
PfbHLH8	GATA-motif	AAGATAAGATT	1125	10	+	Arabidopsis thaliana	part of a light responsive element
PfbHLH80	GATA-motif	AAGGATAAGG	400	9	+	Solanum tuberosum	part of a light responsive element
PfbHLH83	GATA-motif	GATAGGG	272	7	+	Pisum sativum	part of a light responsive element
PfbHLH86	GATA-motif	GATAGGA	1787	7	-	Arabidopsis thaliana	part of a light responsive element
PfbHLH89	GATA-motif	AAGGATAAGG	501	9	-	Solanum tuberosum	part of a light responsive element
PfbHLH89	GATA-motif	AAGATAAGATT	1140	10	+	Arabidopsis thaliana	part of a light responsive element
PfbHLH89	GATA-motif	AAGGATAAGG	1232	9	+	Solanum tuberosum	part of a light responsive element
PfbHLH9	GATA-motif	GATAGGG	413	7	+	Pisum sativum	part of a light responsive element
PfbHLH9	GATA-motif	AAGGATAAGG	668	9	+	Solanum tuberosum	part of a light responsive element
PfbHLH9	GATA-motif	AAGGATAAGG	827	9	+	Solanum tuberosum	part of a light responsive element
PfbHLH9	GATA-motif	AAGGATAAGG	839	9	+	Solanum tuberosum	part of a light responsive element
PfbHLH9	GATA-motif	AAGGATAAGG	1031	9	+	Solanum tuberosum	part of a light responsive element
PfbHLH9	GATA-motif	GATAGGA	1578	7	-	Arabidopsis thaliana	part of a light responsive element
PfbHLH99	GATA-motif	GATAGGA	15	7	-	Arabidopsis thaliana	part of a light responsive element
PfbHLH99	GATA-motif	AAGATAAGATT	238	10	+	Arabidopsis thaliana	part of a light responsive element
PfbHLH99	GATA-motif	GATAGGA	824	7	+	Arabidopsis thaliana	part of a light responsive element
PfbHLH99	GATA-motif	GATAGGA	857	7	-	Arabidopsis thaliana	part of a light responsive element
PfbHLH14	GATT-motif	CTCCTGATTAGC	650	11	+	Zea mays	part of a light responsive element
PfbHLH17	GATT-motif	CTCCTGATTGGA	1609	11	-	Oryza sativa	part of a light responsive element
PfbHLH39	GATT-motif	CTCCTGATTGGA	1593	11	-	Oryza sativa	part of a light responsive element
PfbHLH46	GATT-motif	CTCCTGATTAGC	498	11	+	Zea mays	part of a light responsive element
PfbHLH1	G-Box	CACGTT	154	6	+	Pisum sativum	cis-acting regulatory element involved in light responsiveness
PfbHLH1	G-box	CACGAC	713	6	-	Zea mays	cis-acting regulatory element involved in light responsiveness
PfbHLH10	G-box	CACGTG	702	6	+	Arabidopsis thaliana	cis-acting regulatory element involved in light responsiveness
PfbHLH10	G-box	CACGAC	707	6	-	Zea mays	cis-acting regulatory element involved in light responsiveness
PfbHLH10	G-box	TAAACGTG	844	8	-	Brassica oleracea	cis-acting regulatory element involved in light responsiveness
PfbHLH10	G-box	TACGTG	1205	6	-	Arabidopsis thaliana	cis-acting regulatory element involved in light responsiveness
PfbHLH10	G-Box	CACGTG	702	6	+	Pisum sativum	cis-acting regulatory element involved in light responsiveness
PfbHLH10	G-Box	CACGTT	844	6	+	Pisum sativum	cis-acting regulatory element involved in light responsiveness
PfbHLH102	G-box	CACGAC	815	6	+	Zea mays	cis-acting regulatory element involved in light responsiveness
PfbHLH103	G-Box	CACGTT	120	6	-	Pisum sativum	cis-acting regulatory element involved in light responsiveness
PfbHLH103	G-Box	CACGTT	1339	6	-	Pisum sativum	cis-acting regulatory element involved in light responsiveness
PfbHLH103	G-box	TACGTG	1188	6	-	Arabidopsis thaliana	cis-acting regulatory element involved in light responsiveness
PfbHLH104	G-Box	CACGTT	153	6	-	Pisum sativum	cis-acting regulatory element involved in light responsiveness
PfbHLH104	G-Box	CACGTT	1332	6	+	Pisum sativum	cis-acting regulatory element involved in light responsiveness
PfbHLH105	G-Box	CACGTT	1611	6	-	Pisum sativum	cis-acting regulatory element involved in light responsiveness
PfbHLH106	G-box	CACGTG	316	6	+	Arabidopsis thaliana	cis-acting regulatory element involved in light responsiveness
PfbHLH106	G-box	CACGTC	855	6	+	Zea mays	cis-acting regulatory element involved in light responsiveness
PfbHLH106	G-Box	CACGTG	316	6	+	Pisum sativum	cis-acting regulatory element involved in light responsiveness
PfbHLH106	G-Box	CACGTT	1149	6	-	Pisum sativum	cis-acting regulatory element involved in light responsiveness
PfbHLH108	G-Box	CACGTT	1100	6	+	Pisum sativum	cis-acting regulatory element involved in light responsiveness
PfbHLH11	G-box	CACGTC	367	6	+	Zea mays	cis-acting regulatory element involved in light responsiveness
PfbHLH11	G-box	CACGAC	1009	6	-	Zea mays	cis-acting regulatory element involved in light responsiveness
PfbHLH110	G-box	CACGAC	494	6	-	Zea mays	cis-acting regulatory element involved in light responsiveness
PfbHLH111	G-box	CACGTG	1661	6	-	Arabidopsis thaliana	cis-acting regulatory element involved in light responsiveness
PfbHLH111	G-Box	CACGTG	1661	6	-	Pisum sativum	cis-acting regulatory element involved in light responsiveness
PfbHLH112	G-Box	CACGTG	334	6	+	Pisum sativum	cis-acting regulatory element involved in light responsiveness
PfbHLH112	G-box	CACGTC	307	6	-	Zea mays	cis-acting regulatory element involved in light responsiveness
PfbHLH112	G-box	CACGTG	334	6	+	Arabidopsis thaliana	cis-acting regulatory element involved in light responsiveness
PfbHLH112	G-box	CCACGTAA	1004	8	-	Brassica napus	cis-acting regulatory element involved in light responsiveness
PfbHLH112	G-box	TACGTG	1005	6	+	Arabidopsis thaliana	cis-acting regulatory element involved in light responsiveness
PfbHLH112	G-box	CACGTC	1398	6	-	Zea mays	cis-acting regulatory element involved in light responsiveness
PfbHLH113	G-Box	TCCACATGGCA	98	10	-	Triticum aestivum	cis-acting regulatory element involved in light responsiveness
PfbHLH113	G-Box	CACGTT	1134	6	-	Pisum sativum	cis-acting regulatory element involved in light responsiveness
PfbHLH113	G-box	TACGTG	719	6	+	Arabidopsis thaliana	cis-acting regulatory element involved in light responsiveness
PfbHLH114	G-box	CACGAC	346	6	-	Zea mays	cis-acting regulatory element involved in light responsiveness
PfbHLH115	G-box	CACGTG	915	6	+	Arabidopsis thaliana	cis-acting regulatory element involved in light responsiveness
PfbHLH115	G-box	CACGTC	1762	6	-	Zea mays	cis-acting regulatory element involved in light responsiveness
PfbHLH115	G-Box	CACGTG	915	6	+	Pisum sativum	cis-acting regulatory element involved in light responsiveness
PfbHLH116	G-box	CACGTC	745	6	+	Zea mays	cis-acting regulatory element involved in light responsiveness
PfbHLH117	G-box	CACGAC	317	6	+	Zea mays	cis-acting regulatory element involved in light responsiveness
PfbHLH117	G-Box	CACGTT	122	6	+	Pisum sativum	cis-acting regulatory element involved in light responsiveness
PfbHLH118	G-box	TACGTG	1183	6	-	Arabidopsis thaliana	cis-acting regulatory element involved in light responsiveness
PfbHLH118	G-Box	CACGTT	1336	6	-	Pisum sativum	cis-acting regulatory element involved in light responsiveness
PfbHLH119	G-box	TACGTG	147	6	+	Arabidopsis thaliana	cis-acting regulatory element involved in light responsiveness
PfbHLH119	G-box	CACGTC	191	6	+	Zea mays	cis-acting regulatory element involved in light responsiveness
PfbHLH119	G-box	CTTCCACGTGGCA	923	12	+	Arabidopsis thaliana	cis-acting regulatory element involved in light responsiveness
PfbHLH119	G-box	GCCACGTGGA	925	10	-	Arabidopsis thaliana	cis-acting regulatory element involved in light responsiveness
PfbHLH119	G-box	CACGTG	927	6	+	Arabidopsis thaliana	cis-acting regulatory element involved in light responsiveness
PfbHLH119	G-box	tgACACGTGGCA	1049	11	+	Lycopersicon esculentum	cis-acting regulatory element involved in light responsiveness
PfbHLH119	G-box	ACACGTGGC	1051	9	+	Brassica napus	cis-acting regulatory element involved in light responsiveness
PfbHLH119	G-box	CACGTG	1052	6	-	Arabidopsis thaliana	cis-acting regulatory element involved in light responsiveness
PfbHLH119	G-Box	CACGTT	398	6	-	Pisum sativum	cis-acting regulatory element involved in light responsiveness
PfbHLH119	G-Box	TCCACATGGCA	925	10	+	Triticum aestivum	cis-acting regulatory element involved in light responsiveness
PfbHLH119	G-Box	CACGTG	927	6	+	Pisum sativum	cis-acting regulatory element involved in light responsiveness
PfbHLH119	G-Box	CACGTG	1052	6	-	Pisum sativum	cis-acting regulatory element involved in light responsiveness
PfbHLH12	G-box	CACGTG	255	6	+	Arabidopsis thaliana	cis-acting regulatory element involved in light responsiveness
PfbHLH12	G-box	CACGTC	533	6	-	Zea mays	cis-acting regulatory element involved in light responsiveness
PfbHLH12	G-box	CACGTC	1854	6	-	Zea mays	cis-acting regulatory element involved in light responsiveness
PfbHLH12	G-Box	CACGTG	255	6	+	Pisum sativum	cis-acting regulatory element involved in light responsiveness
PfbHLH12	G-Box	CACGTT	654	6	-	Pisum sativum	cis-acting regulatory element involved in light responsiveness
PfbHLH120	G-Box	CACGTT	1282	6	+	Pisum sativum	cis-acting regulatory element involved in light responsiveness
PfbHLH120	G-box	CACGAC	206	6	-	Zea mays	cis-acting regulatory element involved in light responsiveness
PfbHLH120	G-box	CACGAC	260	6	+	Zea mays	cis-acting regulatory element involved in light responsiveness
PfbHLH120	G-box	CACGAC	316	6	+	Zea mays	cis-acting regulatory element involved in light responsiveness
PfbHLH120	G-box	CACGAC	348	6	+	Zea mays	cis-acting regulatory element involved in light responsiveness
PfbHLH120	G-box	CACGAC	367	6	+	Zea mays	cis-acting regulatory element involved in light responsiveness
PfbHLH120	G-box	CACGAC	372	6	+	Zea mays	cis-acting regulatory element involved in light responsiveness
PfbHLH120	G-box	CACGAC	650	6	+	Zea mays	cis-acting regulatory element involved in light responsiveness
PfbHLH120	G-box	CACGAC	655	6	+	Zea mays	cis-acting regulatory element involved in light responsiveness
PfbHLH120	G-box	CACGAC	737	6	-	Zea mays	cis-acting regulatory element involved in light responsiveness
PfbHLH120	G-box	CACGAC	750	6	-	Zea mays	cis-acting regulatory element involved in light responsiveness
PfbHLH121	G-Box	CACGTT	1608	6	-	Pisum sativum	cis-acting regulatory element involved in light responsiveness
PfbHLH121	G-Box	CACGTT	1738	6	-	Pisum sativum	cis-acting regulatory element involved in light responsiveness
PfbHLH121	G-box	TACGTG	75	6	+	Arabidopsis thaliana	cis-acting regulatory element involved in light responsiveness
PfbHLH121	G-box	CACGAC	1037	6	+	Zea mays	cis-acting regulatory element involved in light responsiveness
PfbHLH122	G-Box	CACGTG	313	6	+	Pisum sativum	cis-acting regulatory element involved in light responsiveness
PfbHLH122	G-Box	CACGTT	1148	6	-	Pisum sativum	cis-acting regulatory element involved in light responsiveness
PfbHLH122	G-box	CACGTG	313	6	+	Arabidopsis thaliana	cis-acting regulatory element involved in light responsiveness
PfbHLH122	G-box	CACGTC	854	6	+	Zea mays	cis-acting regulatory element involved in light responsiveness
PfbHLH123	G-box	CCACGTAA	35	8	+	Brassica napus	cis-acting regulatory element involved in light responsiveness
PfbHLH123	G-box	TACGTG	36	6	-	Arabidopsis thaliana	cis-acting regulatory element involved in light responsiveness
PfbHLH123	G-box	TACGTG	433	6	-	Arabidopsis thaliana	cis-acting regulatory element involved in light responsiveness
PfbHLH123	G-box	CACGTC	1013	6	+	Zea mays	cis-acting regulatory element involved in light responsiveness
PfbHLH123	G-box	GCCACGTGGA	1475	9	-	Arabidopsis thaliana	cis-acting regulatory element involved in light responsiveness
PfbHLH123	G-box	CACGTG	1477	6	-	Arabidopsis thaliana	cis-acting regulatory element involved in light responsiveness
PfbHLH123	G-box	CACGTC	1489	6	+	Zea mays	cis-acting regulatory element involved in light responsiveness
PfbHLH123	G-box	TACGTG	1495	6	+	Arabidopsis thaliana	cis-acting regulatory element involved in light responsiveness
PfbHLH123	G-Box	CACGTG	1477	6	-	Pisum sativum	cis-acting regulatory element involved in light responsiveness
PfbHLH125	G-box	CACGTC	1247	6	-	Zea mays	cis-acting regulatory element involved in light responsiveness
PfbHLH126	G-box	TACGTG	173	6	+	Arabidopsis thaliana	cis-acting regulatory element involved in light responsiveness
PfbHLH126	G-box	CACGAC	1235	6	+	Zea mays	cis-acting regulatory element involved in light responsiveness
PfbHLH127	G-Box	CACGTT	1085	6	+	Pisum sativum	cis-acting regulatory element involved in light responsiveness
PfbHLH127	G-box	CACGTC	890	6	+	Zea mays	cis-acting regulatory element involved in light responsiveness
PfbHLH127	G-box	TACGTG	1034	6	+	Arabidopsis thaliana	cis-acting regulatory element involved in light responsiveness
PfbHLH128	G-box	CACGAC	493	6	-	Zea mays	cis-acting regulatory element involved in light responsiveness
PfbHLH128	G-box	CACGTC	1119	6	+	Zea mays	cis-acting regulatory element involved in light responsiveness
PfbHLH128	G-box	CACGTC	1418	6	-	Zea mays	cis-acting regulatory element involved in light responsiveness
PfbHLH128	G-box	CACGAC	1477	6	+	Zea mays	cis-acting regulatory element involved in light responsiveness
PfbHLH129	G-box	TACGTG	1264	6	+	Arabidopsis thaliana	cis-acting regulatory element involved in light responsiveness
PfbHLH13	G-box	CACGTC	454	6	+	Zea mays	cis-acting regulatory element involved in light responsiveness
PfbHLH13	G-box	TACGTG	1855	6	-	Arabidopsis thaliana	cis-acting regulatory element involved in light responsiveness
PfbHLH13	G-box	TACGTG	1905	6	+	Arabidopsis thaliana	cis-acting regulatory element involved in light responsiveness
PfbHLH130	G-Box	CACGTT	1834	6	+	Pisum sativum	cis-acting regulatory element involved in light responsiveness
PfbHLH130	G-box	CACGTC	1700	6	-	Zea mays	cis-acting regulatory element involved in light responsiveness
PfbHLH131	G-box	CACGAC	744	6	+	Zea mays	cis-acting regulatory element involved in light responsiveness
PfbHLH131	G-box	CACGTG	1765	6	-	Arabidopsis thaliana	cis-acting regulatory element involved in light responsiveness
PfbHLH131	G-Box	CACGTG	1765	6	-	Pisum sativum	cis-acting regulatory element involved in light responsiveness
PfbHLH132	G-box	tgACACGTGGCA	108	11	+	Lycopersicon esculentum	cis-acting regulatory element involved in light responsiveness
PfbHLH132	G-box	CACGTG	111	6	+	Arabidopsis thaliana	cis-acting regulatory element involved in light responsiveness
PfbHLH132	G-box	TACGTG	1376	6	+	Arabidopsis thaliana	cis-acting regulatory element involved in light responsiveness
PfbHLH132	G-Box	CACGTG	111	6	+	Pisum sativum	cis-acting regulatory element involved in light responsiveness
PfbHLH133	G-box	CACGTC	732	6	-	Zea mays	cis-acting regulatory element involved in light responsiveness
PfbHLH134	G-box	TAACACGTAG	1677	9	+	Brassica oleracea	cis-acting regulatory element involved in light responsiveness
PfbHLH134	G-Box	CACGTT	1680	6	+	Pisum sativum	cis-acting regulatory element involved in light responsiveness
PfbHLH136	G-box	CACGAC	1189	6	-	Zea mays	cis-acting regulatory element involved in light responsiveness
PfbHLH136	G-box	CACGTC	1695	6	+	Zea mays	cis-acting regulatory element involved in light responsiveness
PfbHLH137	G-Box	CACGTT	434	6	+	Pisum sativum	cis-acting regulatory element involved in light responsiveness
PfbHLH138	G-box	TACGTG	1528	6	+	Arabidopsis thaliana	cis-acting regulatory element involved in light responsiveness
PfbHLH14	G-box	TACGTG	189	6	-	Arabidopsis thaliana	cis-acting regulatory element involved in light responsiveness
PfbHLH140	G-box	CACGAC	1123	6	+	Zea mays	cis-acting regulatory element involved in light responsiveness
PfbHLH141	G-box	CACGTG	1005	6	-	Arabidopsis thaliana	cis-acting regulatory element involved in light responsiveness
PfbHLH141	G-box	GCCACGTGGA	1805	10	-	Arabidopsis thaliana	cis-acting regulatory element involved in light responsiveness
PfbHLH141	G-box	CACGTG	1807	6	-	Arabidopsis thaliana	cis-acting regulatory element involved in light responsiveness
PfbHLH141	G-Box	CACGTG	1005	6	-	Pisum sativum	cis-acting regulatory element involved in light responsiveness
PfbHLH141	G-Box	CACGTG	1807	6	-	Pisum sativum	cis-acting regulatory element involved in light responsiveness
PfbHLH143	G-box	TACGTG	154	6	+	Arabidopsis thaliana	cis-acting regulatory element involved in light responsiveness
PfbHLH143	G-box	CACGTC	806	6	-	Zea mays	cis-acting regulatory element involved in light responsiveness
PfbHLH145	G-box	CACGAC	234	6	+	Zea mays	cis-acting regulatory element involved in light responsiveness
PfbHLH147	G-Box	CACGTT	1506	6	-	Pisum sativum	cis-acting regulatory element involved in light responsiveness
PfbHLH148	G-box	TACGTG	1406	6	+	Arabidopsis thaliana	cis-acting regulatory element involved in light responsiveness
PfbHLH149	G-box	CACGTG	1477	6	-	Arabidopsis thaliana	cis-acting regulatory element involved in light responsiveness
PfbHLH149	G-box	CACGTC	1537	6	-	Zea mays	cis-acting regulatory element involved in light responsiveness
PfbHLH149	G-box	TACGTG	1840	6	-	Arabidopsis thaliana	cis-acting regulatory element involved in light responsiveness
PfbHLH149	G-Box	CACGTG	1477	6	-	Pisum sativum	cis-acting regulatory element involved in light responsiveness
PfbHLH150	G-Box	CACGTG	338	6	+	Pisum sativum	cis-acting regulatory element involved in light responsiveness
PfbHLH150	G-box	CACGTG	338	6	+	Arabidopsis thaliana	cis-acting regulatory element involved in light responsiveness
PfbHLH150	G-box	TACGTG	751	6	+	Arabidopsis thaliana	cis-acting regulatory element involved in light responsiveness
PfbHLH151	G-Box	CACGTT	792	6	+	Pisum sativum	cis-acting regulatory element involved in light responsiveness
PfbHLH151	G-box	CACGAC	1122	6	-	Zea mays	cis-acting regulatory element involved in light responsiveness
PfbHLH152	G-box	CACGTG	691	6	+	Arabidopsis thaliana	cis-acting regulatory element involved in light responsiveness
PfbHLH152	G-box	CACGAC	696	6	-	Zea mays	cis-acting regulatory element involved in light responsiveness
PfbHLH152	G-box	TACGTG	1195	6	-	Arabidopsis thaliana	cis-acting regulatory element involved in light responsiveness
PfbHLH152	G-Box	CACGTG	691	6	+	Pisum sativum	cis-acting regulatory element involved in light responsiveness
PfbHLH153	G-box	CACGAC	644	6	-	Zea mays	cis-acting regulatory element involved in light responsiveness
PfbHLH153	G-Box	CACGTT	1029	6	-	Pisum sativum	cis-acting regulatory element involved in light responsiveness
PfbHLH153	G-Box	CACGTT	1331	6	+	Pisum sativum	cis-acting regulatory element involved in light responsiveness
PfbHLH156	G-Box	CACGTG	1134	6	-	Pisum sativum	cis-acting regulatory element involved in light responsiveness
PfbHLH156	G-Box	CACGTT	1564	6	+	Pisum sativum	cis-acting regulatory element involved in light responsiveness
PfbHLH156	G-Box	CACGTT	1656	6	+	Pisum sativum	cis-acting regulatory element involved in light responsiveness
PfbHLH156	G-box	CACGAC	14	6	-	Zea mays	cis-acting regulatory element involved in light responsiveness
PfbHLH156	G-box	TACGTG	392	6	+	Arabidopsis thaliana	cis-acting regulatory element involved in light responsiveness
PfbHLH156	G-box	ACACGTGT	1133	8	-	Brassica napus	cis-acting regulatory element involved in light responsiveness
PfbHLH156	G-box	CACGTG	1134	6	-	Arabidopsis thaliana	cis-acting regulatory element involved in light responsiveness
PfbHLH157	G-box	CACGTC	975	6	-	Zea mays	cis-acting regulatory element involved in light responsiveness
PfbHLH157	G-box	CACGTC	1172	6	-	Zea mays	cis-acting regulatory element involved in light responsiveness
PfbHLH157	G-box	CACGAC	1192	6	+	Zea mays	cis-acting regulatory element involved in light responsiveness
PfbHLH157	G-box	TAAACGTG	1709	8	-	Brassica oleracea	cis-acting regulatory element involved in light responsiveness
PfbHLH157	G-Box	CACGTT	1709	6	+	Pisum sativum	cis-acting regulatory element involved in light responsiveness
PfbHLH159	G-box	TACGTG	233	6	-	Arabidopsis thaliana	cis-acting regulatory element involved in light responsiveness
PfbHLH159	G-box	CAGACGTGGCA	542	10	-	Nicotiana plumbaginifolia	cis-acting regulatory element involved in light responsiveness
PfbHLH159	G-box	CACGTC	1037	6	-	Zea mays	cis-acting regulatory element involved in light responsiveness
PfbHLH159	G-Box	CACGTT	545	6	+	Pisum sativum	cis-acting regulatory element involved in light responsiveness
PfbHLH160	G-Box	CACGTT	238	6	+	Pisum sativum	cis-acting regulatory element involved in light responsiveness
PfbHLH160	G-Box	CACGTG	880	6	+	Pisum sativum	cis-acting regulatory element involved in light responsiveness
PfbHLH160	G-Box	CACGTT	1160	6	-	Pisum sativum	cis-acting regulatory element involved in light responsiveness
PfbHLH160	G-box	TAAACGTG	238	8	-	Brassica oleracea	cis-acting regulatory element involved in light responsiveness
PfbHLH160	G-box	TAACACGTAG	877	9	+	Brassica oleracea	cis-acting regulatory element involved in light responsiveness
PfbHLH160	G-box	CACGTG	880	6	+	Arabidopsis thaliana	cis-acting regulatory element involved in light responsiveness
PfbHLH160	G-box	CACGAC	1003	6	-	Zea mays	cis-acting regulatory element involved in light responsiveness
PfbHLH162	G-box	CACGTG	170	6	+	Arabidopsis thaliana	cis-acting regulatory element involved in light responsiveness
PfbHLH162	G-box	CACGTG	1672	6	-	Arabidopsis thaliana	cis-acting regulatory element involved in light responsiveness
PfbHLH162	G-Box	CACGTG	170	6	+	Pisum sativum	cis-acting regulatory element involved in light responsiveness
PfbHLH162	G-Box	CACGTT	261	6	-	Pisum sativum	cis-acting regulatory element involved in light responsiveness
PfbHLH162	G-Box	CACGTG	1672	6	-	Pisum sativum	cis-acting regulatory element involved in light responsiveness
PfbHLH163	G-box	TAACACGTAG	325	9	-	Brassica oleracea	cis-acting regulatory element involved in light responsiveness
PfbHLH163	G-box	TACGTG	326	6	+	Arabidopsis thaliana	cis-acting regulatory element involved in light responsiveness
PfbHLH164	G-box	TACGTG	1077	6	-	Arabidopsis thaliana	cis-acting regulatory element involved in light responsiveness
PfbHLH165	G-Box	CACGTG	891	6	+	Pisum sativum	cis-acting regulatory element involved in light responsiveness
PfbHLH165	G-box	CACGTG	891	6	+	Arabidopsis thaliana	cis-acting regulatory element involved in light responsiveness
PfbHLH165	G-box	CACGAC	1241	6	-	Zea mays	cis-acting regulatory element involved in light responsiveness
PfbHLH165	G-box	CACGTC	1763	6	-	Zea mays	cis-acting regulatory element involved in light responsiveness
PfbHLH166	G-box	TACGTG	1792	6	+	Arabidopsis thaliana	cis-acting regulatory element involved in light responsiveness
PfbHLH166	G-Box	CACGTT	346	6	+	Pisum sativum	cis-acting regulatory element involved in light responsiveness
PfbHLH169	G-box	CACGAC	1418	6	+	Zea mays	cis-acting regulatory element involved in light responsiveness
PfbHLH17	G-Box	CACGTG	110	6	+	Pisum sativum	cis-acting regulatory element involved in light responsiveness
PfbHLH17	G-Box	CACGTG	431	6	+	Pisum sativum	cis-acting regulatory element involved in light responsiveness
PfbHLH17	G-Box	CACGTT	785	6	-	Pisum sativum	cis-acting regulatory element involved in light responsiveness
PfbHLH17	G-Box	CACGTT	1292	6	-	Pisum sativum	cis-acting regulatory element involved in light responsiveness
PfbHLH17	G-box	CACGTG	110	6	+	Arabidopsis thaliana	cis-acting regulatory element involved in light responsiveness
PfbHLH17	G-box	CACGTC	350	6	+	Zea mays	cis-acting regulatory element involved in light responsiveness
PfbHLH17	G-box	CACGTG	431	6	+	Arabidopsis thaliana	cis-acting regulatory element involved in light responsiveness
PfbHLH17	G-box	CACGAC	792	6	-	Zea mays	cis-acting regulatory element involved in light responsiveness
PfbHLH17	G-box	CACGAC	1182	6	+	Zea mays	cis-acting regulatory element involved in light responsiveness
PfbHLH170	G-Box	CACGTG	1807	6	-	Pisum sativum	cis-acting regulatory element involved in light responsiveness
PfbHLH170	G-box	TACGTG	1250	6	+	Arabidopsis thaliana	cis-acting regulatory element involved in light responsiveness
PfbHLH170	G-box	GCCACGTGGA	1805	10	-	Arabidopsis thaliana	cis-acting regulatory element involved in light responsiveness
PfbHLH170	G-box	CACGTG	1807	6	-	Arabidopsis thaliana	cis-acting regulatory element involved in light responsiveness
PfbHLH171	G-Box	CACGTT	1234	6	+	Pisum sativum	cis-acting regulatory element involved in light responsiveness
PfbHLH172	G-box	TACGTG	1542	6	+	Arabidopsis thaliana	cis-acting regulatory element involved in light responsiveness
PfbHLH173	G-box	CACGAC	402	6	+	Zea mays	cis-acting regulatory element involved in light responsiveness
PfbHLH173	G-box	CACGTC	449	6	+	Zea mays	cis-acting regulatory element involved in light responsiveness
PfbHLH173	G-box	CACGTC	545	6	+	Zea mays	cis-acting regulatory element involved in light responsiveness
PfbHLH174	G-box	CACGTG	1478	6	-	Arabidopsis thaliana	cis-acting regulatory element involved in light responsiveness
PfbHLH174	G-Box	CACGTG	1478	6	-	Pisum sativum	cis-acting regulatory element involved in light responsiveness
PfbHLH175	G-Box	CACGTT	312	6	-	Pisum sativum	cis-acting regulatory element involved in light responsiveness
PfbHLH175	G-Box	CACGTT	1024	6	-	Pisum sativum	cis-acting regulatory element involved in light responsiveness
PfbHLH175	G-Box	CACGTG	1281	6	-	Pisum sativum	cis-acting regulatory element involved in light responsiveness
PfbHLH175	G-box	CACGTC	159	6	-	Zea mays	cis-acting regulatory element involved in light responsiveness
PfbHLH175	G-box	CCACGTAA	179	8	-	Brassica napus	cis-acting regulatory element involved in light responsiveness
PfbHLH175	G-box	TACGTG	180	6	+	Arabidopsis thaliana	cis-acting regulatory element involved in light responsiveness
PfbHLH175	G-box	TAAACGTG	1022	8	+	Brassica oleracea	cis-acting regulatory element involved in light responsiveness
PfbHLH175	G-box	TACGTG	1218	6	-	Arabidopsis thaliana	cis-acting regulatory element involved in light responsiveness
PfbHLH175	G-box	CACGTG	1281	6	-	Arabidopsis thaliana	cis-acting regulatory element involved in light responsiveness
PfbHLH176	G-box	CACGAC	301	6	+	Zea mays	cis-acting regulatory element involved in light responsiveness
PfbHLH176	G-box	CACGTG	374	6	+	Arabidopsis thaliana	cis-acting regulatory element involved in light responsiveness
PfbHLH176	G-box	TAAACGTG	459	8	-	Brassica oleracea	cis-acting regulatory element involved in light responsiveness
PfbHLH176	G-Box	CACGTG	374	6	+	Pisum sativum	cis-acting regulatory element involved in light responsiveness
PfbHLH176	G-Box	CACGTT	459	6	+	Pisum sativum	cis-acting regulatory element involved in light responsiveness
PfbHLH176	G-Box	TCCACATGGCA	1533	10	+	Triticum aestivum	cis-acting regulatory element involved in light responsiveness
PfbHLH176	G-Box	TCCACATGGCA	1617	10	+	Triticum aestivum	cis-acting regulatory element involved in light responsiveness
PfbHLH176	G-Box	CACGTT	1912	6	+	Pisum sativum	cis-acting regulatory element involved in light responsiveness
PfbHLH178	G-box	CACGTC	950	6	-	Zea mays	cis-acting regulatory element involved in light responsiveness
PfbHLH178	G-Box	CACGTT	746	6	+	Pisum sativum	cis-acting regulatory element involved in light responsiveness
PfbHLH178	G-Box	CACGTT	1434	6	-	Pisum sativum	cis-acting regulatory element involved in light responsiveness
PfbHLH179	G-box	CCACGTAA	1865	8	+	Brassica napus	cis-acting regulatory element involved in light responsiveness
PfbHLH179	G-box	TACGTG	1866	6	-	Arabidopsis thaliana	cis-acting regulatory element involved in light responsiveness
PfbHLH18	G-Box	CACGTT	629	6	-	Pisum sativum	cis-acting regulatory element involved in light responsiveness
PfbHLH18	G-box	CACGTC	230	6	+	Zea mays	cis-acting regulatory element involved in light responsiveness
PfbHLH18	G-box	CACGAC	1815	6	+	Zea mays	cis-acting regulatory element involved in light responsiveness
PfbHLH180	G-box	TACGTG	304	6	-	Arabidopsis thaliana	cis-acting regulatory element involved in light responsiveness
PfbHLH180	G-box	TACGTG	1253	6	+	Arabidopsis thaliana	cis-acting regulatory element involved in light responsiveness
PfbHLH180	G-box	TACGTG	1276	6	-	Arabidopsis thaliana	cis-acting regulatory element involved in light responsiveness
PfbHLH182	G-Box	CACGTT	1410	6	+	Pisum sativum	cis-acting regulatory element involved in light responsiveness
PfbHLH182	G-box	CACGAC	668	6	-	Zea mays	cis-acting regulatory element involved in light responsiveness
PfbHLH182	G-box	TACGTG	978	6	+	Arabidopsis thaliana	cis-acting regulatory element involved in light responsiveness
PfbHLH182	G-box	TACGTG	989	6	+	Arabidopsis thaliana	cis-acting regulatory element involved in light responsiveness
PfbHLH183	G-box	CACGAC	50	6	-	Zea mays	cis-acting regulatory element involved in light responsiveness
PfbHLH183	G-box	CACGAC	719	6	+	Zea mays	cis-acting regulatory element involved in light responsiveness
PfbHLH183	G-box	TACGTG	1097	6	-	Arabidopsis thaliana	cis-acting regulatory element involved in light responsiveness
PfbHLH185	G-box	CACGTC	226	6	-	Zea mays	cis-acting regulatory element involved in light responsiveness
PfbHLH186	G-Box	CACGTT	6	6	+	Pisum sativum	cis-acting regulatory element involved in light responsiveness
PfbHLH186	G-box	TAACACGTAG	789	9	+	Brassica oleracea	cis-acting regulatory element involved in light responsiveness
PfbHLH186	G-box	TACGTG	792	6	-	Arabidopsis thaliana	cis-acting regulatory element involved in light responsiveness
PfbHLH186	G-box	TAACACGTAG	1704	9	-	Brassica oleracea	cis-acting regulatory element involved in light responsiveness
PfbHLH187	G-Box	CACGTT	1289	6	+	Pisum sativum	cis-acting regulatory element involved in light responsiveness
PfbHLH188	G-Box	CACGTG	1151	6	-	Pisum sativum	cis-acting regulatory element involved in light responsiveness
PfbHLH188	G-box	CACGTG	1151	6	-	Arabidopsis thaliana	cis-acting regulatory element involved in light responsiveness
PfbHLH189	G-Box	CACGTG	1718	6	-	Pisum sativum	cis-acting regulatory element involved in light responsiveness
PfbHLH189	G-box	CACGTC	1022	6	+	Zea mays	cis-acting regulatory element involved in light responsiveness
PfbHLH189	G-box	CACGTG	1718	6	-	Arabidopsis thaliana	cis-acting regulatory element involved in light responsiveness
PfbHLH189	G-box	TACGTG	1858	6	+	Arabidopsis thaliana	cis-acting regulatory element involved in light responsiveness
PfbHLH19	G-Box	CACGTG	335	6	+	Pisum sativum	cis-acting regulatory element involved in light responsiveness
PfbHLH19	G-box	CACGTC	291	6	-	Zea mays	cis-acting regulatory element involved in light responsiveness
PfbHLH19	G-box	ACACGTGT	334	8	+	Brassica napus	cis-acting regulatory element involved in light responsiveness
PfbHLH19	G-box	CACGTG	335	6	+	Arabidopsis thaliana	cis-acting regulatory element involved in light responsiveness
PfbHLH19	G-box	CACGTC	610	6	-	Zea mays	cis-acting regulatory element involved in light responsiveness
PfbHLH19	G-box	CACGTC	950	6	+	Zea mays	cis-acting regulatory element involved in light responsiveness
PfbHLH190	G-box	GCCACGTGGA	878	9	+	Arabidopsis thaliana	cis-acting regulatory element involved in light responsiveness
PfbHLH190	G-box	CACGTG	880	6	+	Arabidopsis thaliana	cis-acting regulatory element involved in light responsiveness
PfbHLH190	G-box	ACACGTGT	1167	8	-	Brassica napus	cis-acting regulatory element involved in light responsiveness
PfbHLH190	G-box	CACGTG	1168	6	-	Arabidopsis thaliana	cis-acting regulatory element involved in light responsiveness
PfbHLH190	G-Box	CACGTT	715	6	+	Pisum sativum	cis-acting regulatory element involved in light responsiveness
PfbHLH190	G-Box	CACGTG	880	6	+	Pisum sativum	cis-acting regulatory element involved in light responsiveness
PfbHLH190	G-Box	CACGTG	1168	6	-	Pisum sativum	cis-acting regulatory element involved in light responsiveness
PfbHLH191	G-Box	CACGTT	1034	6	+	Pisum sativum	cis-acting regulatory element involved in light responsiveness
PfbHLH192	G-box	TAAACGTG	624	8	-	Brassica oleracea	cis-acting regulatory element involved in light responsiveness
PfbHLH192	G-Box	CACGTT	624	6	+	Pisum sativum	cis-acting regulatory element involved in light responsiveness
PfbHLH193	G-box	tgACACGTGGCA	259	12	+	Lycopersicon esculentum	cis-acting regulatory element involved in light responsiveness
PfbHLH193	G-box	ACACGTGGC	261	9	+	Brassica napus	cis-acting regulatory element involved in light responsiveness
PfbHLH193	G-box	CACGTG	262	6	+	Arabidopsis thaliana	cis-acting regulatory element involved in light responsiveness
PfbHLH193	G-box	CACGAC	1175	6	+	Zea mays	cis-acting regulatory element involved in light responsiveness
PfbHLH193	G-Box	CACGTG	262	6	+	Pisum sativum	cis-acting regulatory element involved in light responsiveness
PfbHLH193	G-Box	CACGTT	365	6	+	Pisum sativum	cis-acting regulatory element involved in light responsiveness
PfbHLH193	G-Box	CACGTT	495	6	+	Pisum sativum	cis-acting regulatory element involved in light responsiveness
PfbHLH193	G-Box	CACGTT	759	6	+	Pisum sativum	cis-acting regulatory element involved in light responsiveness
PfbHLH194	G-box	TACGTG	976	6	+	Arabidopsis thaliana	cis-acting regulatory element involved in light responsiveness
PfbHLH196	G-box	CACGTC	1256	6	-	Zea mays	cis-acting regulatory element involved in light responsiveness
PfbHLH197	G-Box	CACGTT	1663	6	+	Pisum sativum	cis-acting regulatory element involved in light responsiveness
PfbHLH197	G-box	CACGAC	1030	6	-	Zea mays	cis-acting regulatory element involved in light responsiveness
PfbHLH197	G-box	CACGAC	1914	6	+	Zea mays	cis-acting regulatory element involved in light responsiveness
PfbHLH199	G-Box	CACGTG	1742	6	-	Pisum sativum	cis-acting regulatory element involved in light responsiveness
PfbHLH199	G-box	CACGTG	1742	6	-	Arabidopsis thaliana	cis-acting regulatory element involved in light responsiveness
PfbHLH20	G-box	TAACACGTAG	617	9	+	Brassica oleracea	cis-acting regulatory element involved in light responsiveness
PfbHLH20	G-box	TACGTG	620	6	-	Arabidopsis thaliana	cis-acting regulatory element involved in light responsiveness
PfbHLH200	G-box	CACGTG	157	6	+	Arabidopsis thaliana	cis-acting regulatory element involved in light responsiveness
PfbHLH200	G-box	CACGTC	871	6	-	Zea mays	cis-acting regulatory element involved in light responsiveness
PfbHLH200	G-Box	CACGTG	157	6	+	Pisum sativum	cis-acting regulatory element involved in light responsiveness
PfbHLH202	G-Box	CACGTT	1683	6	+	Pisum sativum	cis-acting regulatory element involved in light responsiveness
PfbHLH202	G-box	TAACACGTAG	1680	9	+	Brassica oleracea	cis-acting regulatory element involved in light responsiveness
PfbHLH204	G-Box	CACGTT	175	6	-	Pisum sativum	cis-acting regulatory element involved in light responsiveness
PfbHLH204	G-box	CACGTC	230	6	-	Zea mays	cis-acting regulatory element involved in light responsiveness
PfbHLH205	G-box	TACGTG	1283	6	-	Arabidopsis thaliana	cis-acting regulatory element involved in light responsiveness
PfbHLH21	G-box	TACGTG	1688	6	-	Arabidopsis thaliana	cis-acting regulatory element involved in light responsiveness
PfbHLH21	G-Box	CACGTT	424	6	-	Pisum sativum	cis-acting regulatory element involved in light responsiveness
PfbHLH22	G-Box	CACGTT	438	6	-	Pisum sativum	cis-acting regulatory element involved in light responsiveness
PfbHLH22	G-Box	CACGTG	464	6	+	Pisum sativum	cis-acting regulatory element involved in light responsiveness
PfbHLH22	G-box	TAACACGTAG	91	9	+	Brassica oleracea	cis-acting regulatory element involved in light responsiveness
PfbHLH22	G-box	CACGAC	190	6	-	Zea mays	cis-acting regulatory element involved in light responsiveness
PfbHLH22	G-box	CACGAC	323	6	+	Zea mays	cis-acting regulatory element involved in light responsiveness
PfbHLH22	G-box	CACGTG	464	6	+	Arabidopsis thaliana	cis-acting regulatory element involved in light responsiveness
PfbHLH24	G-box	CACGAC	1324	6	+	Zea mays	cis-acting regulatory element involved in light responsiveness
PfbHLH24	G-box	TACGTG	1468	6	+	Arabidopsis thaliana	cis-acting regulatory element involved in light responsiveness
PfbHLH25	G-Box	CACGTT	483	6	+	Pisum sativum	cis-acting regulatory element involved in light responsiveness
PfbHLH25	G-Box	CACGTT	527	6	-	Pisum sativum	cis-acting regulatory element involved in light responsiveness
PfbHLH25	G-Box	CACGTT	639	6	-	Pisum sativum	cis-acting regulatory element involved in light responsiveness
PfbHLH25	G-Box	CACGTT	695	6	-	Pisum sativum	cis-acting regulatory element involved in light responsiveness
PfbHLH25	G-Box	CACGTT	751	6	-	Pisum sativum	cis-acting regulatory element involved in light responsiveness
PfbHLH25	G-Box	CACGTT	762	6	+	Pisum sativum	cis-acting regulatory element involved in light responsiveness
PfbHLH25	G-Box	CACGTT	807	6	-	Pisum sativum	cis-acting regulatory element involved in light responsiveness
PfbHLH25	G-Box	CACGTT	1749	6	-	Pisum sativum	cis-acting regulatory element involved in light responsiveness
PfbHLH25	G-box	TACGTG	474	6	-	Arabidopsis thaliana	cis-acting regulatory element involved in light responsiveness
PfbHLH25	G-box	CACGTC	538	6	+	Zea mays	cis-acting regulatory element involved in light responsiveness
PfbHLH25	G-box	TACGTG	592	6	+	Arabidopsis thaliana	cis-acting regulatory element involved in light responsiveness
PfbHLH25	G-box	CACGTC	1490	6	-	Zea mays	cis-acting regulatory element involved in light responsiveness
PfbHLH26	G-box	TAAACGTG	1619	8	+	Brassica oleracea	cis-acting regulatory element involved in light responsiveness
PfbHLH26	G-Box	CACGTT	1621	6	-	Pisum sativum	cis-acting regulatory element involved in light responsiveness
PfbHLH27	G-Box	CACGTG	441	6	+	Pisum sativum	cis-acting regulatory element involved in light responsiveness
PfbHLH27	G-Box	CACGTT	1156	6	-	Pisum sativum	cis-acting regulatory element involved in light responsiveness
PfbHLH27	G-box	CACGTG	441	6	+	Arabidopsis thaliana	cis-acting regulatory element involved in light responsiveness
PfbHLH28	G-box	TACGTG	226	6	+	Arabidopsis thaliana	cis-acting regulatory element involved in light responsiveness
PfbHLH29	G-box	TAAACGTG	635	8	-	Brassica oleracea	cis-acting regulatory element involved in light responsiveness
PfbHLH29	G-box	CACGTG	1612	6	-	Arabidopsis thaliana	cis-acting regulatory element involved in light responsiveness
PfbHLH29	G-Box	CACGTT	635	6	+	Pisum sativum	cis-acting regulatory element involved in light responsiveness
PfbHLH29	G-Box	TCCACATGGCA	702	10	-	Triticum aestivum	cis-acting regulatory element involved in light responsiveness
PfbHLH29	G-Box	TCCACATGGCA	1386	10	+	Triticum aestivum	cis-acting regulatory element involved in light responsiveness
PfbHLH29	G-Box	CACGTGAAA	1609	9	-	Pisum sativum	cis-acting regulatory element involved in light responsiveness
PfbHLH29	G-Box	CACGTG	1612	6	-	Pisum sativum	cis-acting regulatory element involved in light responsiveness
PfbHLH3	G-Box	CACGTG	817	6	+	Pisum sativum	cis-acting regulatory element involved in light responsiveness
PfbHLH3	G-box	CACGTG	817	6	+	Arabidopsis thaliana	cis-acting regulatory element involved in light responsiveness
PfbHLH3	G-box	TACGTG	983	6	+	Arabidopsis thaliana	cis-acting regulatory element involved in light responsiveness
PfbHLH30	G-Box	CACGTT	626	6	+	Pisum sativum	cis-acting regulatory element involved in light responsiveness
PfbHLH30	G-box	CACGAC	343	6	-	Zea mays	cis-acting regulatory element involved in light responsiveness
PfbHLH30	G-box	CACGAC	1854	6	+	Zea mays	cis-acting regulatory element involved in light responsiveness
PfbHLH31	G-Box	CACGTT	1053	6	+	Pisum sativum	cis-acting regulatory element involved in light responsiveness
PfbHLH31	G-box	TAAACGTG	1053	8	-	Brassica oleracea	cis-acting regulatory element involved in light responsiveness
PfbHLH33	G-Box	CACGTT	1304	6	-	Pisum sativum	cis-acting regulatory element involved in light responsiveness
PfbHLH33	G-Box	TCCACATGGCA	1989	10	-	Triticum aestivum	cis-acting regulatory element involved in light responsiveness
PfbHLH33	G-box	CAGACGTGGCA	83	10	-	Nicotiana plumbaginifolia	cis-acting regulatory element involved in light responsiveness
PfbHLH33	G-box	TACGTG	1127	6	+	Arabidopsis thaliana	cis-acting regulatory element involved in light responsiveness
PfbHLH33	G-box	CACGAC	1956	6	-	Zea mays	cis-acting regulatory element involved in light responsiveness
PfbHLH34	G-box	TAACACGTAG	609	9	-	Brassica oleracea	cis-acting regulatory element involved in light responsiveness
PfbHLH34	G-box	TACGTG	610	6	+	Arabidopsis thaliana	cis-acting regulatory element involved in light responsiveness
PfbHLH35	G-Box	CACGTT	222	6	-	Pisum sativum	cis-acting regulatory element involved in light responsiveness
PfbHLH35	G-Box	CACGTT	388	6	-	Pisum sativum	cis-acting regulatory element involved in light responsiveness
PfbHLH37	G-Box	CACGTG	1803	6	-	Pisum sativum	cis-acting regulatory element involved in light responsiveness
PfbHLH37	G-box	TACGTG	1734	6	-	Arabidopsis thaliana	cis-acting regulatory element involved in light responsiveness
PfbHLH37	G-box	CTTCCACGTGGCA	1799	12	+	Arabidopsis thaliana	cis-acting regulatory element involved in light responsiveness
PfbHLH37	G-box	tgACACGTGGCA	1800	11	-	Lycopersicon esculentum	cis-acting regulatory element involved in light responsiveness
PfbHLH37	G-box	GCCACGTGGA	1801	9	-	Arabidopsis thaliana	cis-acting regulatory element involved in light responsiveness
PfbHLH37	G-box	CACGTG	1803	6	-	Arabidopsis thaliana	cis-acting regulatory element involved in light responsiveness
PfbHLH38	G-Box	CACGTT	415	6	+	Pisum sativum	cis-acting regulatory element involved in light responsiveness
PfbHLH38	G-box	TACGTG	1782	6	+	Arabidopsis thaliana	cis-acting regulatory element involved in light responsiveness
PfbHLH39	G-Box	CACGTG	102	6	+	Pisum sativum	cis-acting regulatory element involved in light responsiveness
PfbHLH39	G-Box	CACGTT	773	6	-	Pisum sativum	cis-acting regulatory element involved in light responsiveness
PfbHLH39	G-box	CACGTG	102	6	+	Arabidopsis thaliana	cis-acting regulatory element involved in light responsiveness
PfbHLH39	G-box	CACGTC	342	6	+	Zea mays	cis-acting regulatory element involved in light responsiveness
PfbHLH39	G-box	CACGAC	780	6	-	Zea mays	cis-acting regulatory element involved in light responsiveness
PfbHLH39	G-box	CACGAC	1173	6	+	Zea mays	cis-acting regulatory element involved in light responsiveness
PfbHLH39	G-box	CACGTC	1283	6	-	Zea mays	cis-acting regulatory element involved in light responsiveness
PfbHLH4	G-box	CACGAC	300	6	+	Zea mays	cis-acting regulatory element involved in light responsiveness
PfbHLH4	G-box	TACGTG	1494	6	-	Arabidopsis thaliana	cis-acting regulatory element involved in light responsiveness
PfbHLH40	G-box	ACACGTGT	210	8	+	Brassica napus	cis-acting regulatory element involved in light responsiveness
PfbHLH40	G-box	CACGTG	211	6	+	Arabidopsis thaliana	cis-acting regulatory element involved in light responsiveness
PfbHLH40	G-Box	CACGTG	211	6	+	Pisum sativum	cis-acting regulatory element involved in light responsiveness
PfbHLH41	G-Box	CACGTT	271	6	-	Pisum sativum	cis-acting regulatory element involved in light responsiveness
PfbHLH42	G-box	CCACGTAA	1032	8	+	Brassica napus	cis-acting regulatory element involved in light responsiveness
PfbHLH42	G-box	TACGTG	1033	6	-	Arabidopsis thaliana	cis-acting regulatory element involved in light responsiveness
PfbHLH43	G-box	CACGAC	81	6	+	Zea mays	cis-acting regulatory element involved in light responsiveness
PfbHLH43	G-box	ACACGTGT	1200	8	-	Brassica napus	cis-acting regulatory element involved in light responsiveness
PfbHLH43	G-box	CACGTG	1201	6	-	Arabidopsis thaliana	cis-acting regulatory element involved in light responsiveness
PfbHLH43	G-box	TAACACGTAG	1955	9	-	Brassica oleracea	cis-acting regulatory element involved in light responsiveness
PfbHLH43	G-Box	CACGTG	1201	6	-	Pisum sativum	cis-acting regulatory element involved in light responsiveness
PfbHLH43	G-Box	CACGTT	1319	6	-	Pisum sativum	cis-acting regulatory element involved in light responsiveness
PfbHLH43	G-Box	TCCACATGGCA	1989	10	-	Triticum aestivum	cis-acting regulatory element involved in light responsiveness
PfbHLH45	G-Box	CACGTT	91	6	+	Pisum sativum	cis-acting regulatory element involved in light responsiveness
PfbHLH46	G-box	CAGACGTGGCA	193	10	-	Nicotiana plumbaginifolia	cis-acting regulatory element involved in light responsiveness
PfbHLH46	G-box	CACGTG	805	6	+	Arabidopsis thaliana	cis-acting regulatory element involved in light responsiveness
PfbHLH46	G-box	CACGAC	842	6	-	Zea mays	cis-acting regulatory element involved in light responsiveness
PfbHLH46	G-box	CACGTG	849	6	+	Arabidopsis thaliana	cis-acting regulatory element involved in light responsiveness
PfbHLH46	G-box	ACACGTGT	929	8	+	Brassica napus	cis-acting regulatory element involved in light responsiveness
PfbHLH46	G-box	CACGTG	930	6	+	Arabidopsis thaliana	cis-acting regulatory element involved in light responsiveness
PfbHLH46	G-Box	CACGTT	196	6	+	Pisum sativum	cis-acting regulatory element involved in light responsiveness
PfbHLH46	G-Box	CACGTT	735	6	+	Pisum sativum	cis-acting regulatory element involved in light responsiveness
PfbHLH46	G-Box	CACGTG	805	6	+	Pisum sativum	cis-acting regulatory element involved in light responsiveness
PfbHLH46	G-Box	CACGTG	849	6	+	Pisum sativum	cis-acting regulatory element involved in light responsiveness
PfbHLH46	G-Box	CACGTT	860	6	+	Pisum sativum	cis-acting regulatory element involved in light responsiveness
PfbHLH46	G-Box	CACGTT	892	6	-	Pisum sativum	cis-acting regulatory element involved in light responsiveness
PfbHLH46	G-Box	CACGTT	899	6	-	Pisum sativum	cis-acting regulatory element involved in light responsiveness
PfbHLH46	G-Box	CACGTG	930	6	+	Pisum sativum	cis-acting regulatory element involved in light responsiveness
PfbHLH47	G-box	CACGAC	400	6	-	Zea mays	cis-acting regulatory element involved in light responsiveness
PfbHLH47	G-box	CACGAC	1854	6	+	Zea mays	cis-acting regulatory element involved in light responsiveness
PfbHLH48	G-box	CACGTG	1621	6	-	Arabidopsis thaliana	cis-acting regulatory element involved in light responsiveness
PfbHLH48	G-Box	CACGTGAAA	1618	9	-	Pisum sativum	cis-acting regulatory element involved in light responsiveness
PfbHLH48	G-Box	CACGTG	1621	6	-	Pisum sativum	cis-acting regulatory element involved in light responsiveness
PfbHLH49	G-box	CACGTG	469	6	+	Arabidopsis thaliana	cis-acting regulatory element involved in light responsiveness
PfbHLH49	G-Box	CACGTG	469	6	+	Pisum sativum	cis-acting regulatory element involved in light responsiveness
PfbHLH49	G-Box	CACGTT	1255	6	-	Pisum sativum	cis-acting regulatory element involved in light responsiveness
PfbHLH50	G-Box	CACGTT	1623	6	-	Pisum sativum	cis-acting regulatory element involved in light responsiveness
PfbHLH50	G-box	TAAACGTG	1621	8	+	Brassica oleracea	cis-acting regulatory element involved in light responsiveness
PfbHLH51	G-Box	CACGTT	1395	6	+	Pisum sativum	cis-acting regulatory element involved in light responsiveness
PfbHLH51	G-Box	CACGTT	1543	6	-	Pisum sativum	cis-acting regulatory element involved in light responsiveness
PfbHLH51	G-Box	CACGTT	1669	6	+	Pisum sativum	cis-acting regulatory element involved in light responsiveness
PfbHLH51	G-Box	CACGTT	1855	6	-	Pisum sativum	cis-acting regulatory element involved in light responsiveness
PfbHLH51	G-box	CACGTC	715	6	+	Zea mays	cis-acting regulatory element involved in light responsiveness
PfbHLH51	G-box	TAAACGTG	1395	8	-	Brassica oleracea	cis-acting regulatory element involved in light responsiveness
PfbHLH51	G-box	TACGTG	1572	6	+	Arabidopsis thaliana	cis-acting regulatory element involved in light responsiveness
PfbHLH52	G-box	CACGAC	210	6	-	Zea mays	cis-acting regulatory element involved in light responsiveness
PfbHLH52	G-Box	CACGTT	1767	6	-	Pisum sativum	cis-acting regulatory element involved in light responsiveness
PfbHLH53	G-Box	CACGTT	335	6	-	Pisum sativum	cis-acting regulatory element involved in light responsiveness
PfbHLH53	G-Box	CACGTG	361	6	+	Pisum sativum	cis-acting regulatory element involved in light responsiveness
PfbHLH53	G-box	CACGAC	87	6	-	Zea mays	cis-acting regulatory element involved in light responsiveness
PfbHLH53	G-box	CACGAC	220	6	+	Zea mays	cis-acting regulatory element involved in light responsiveness
PfbHLH53	G-box	CACGTG	361	6	+	Arabidopsis thaliana	cis-acting regulatory element involved in light responsiveness
PfbHLH54	G-box	TACGTG	1684	6	-	Arabidopsis thaliana	cis-acting regulatory element involved in light responsiveness
PfbHLH55	G-Box	CACGTT	986	6	-	Pisum sativum	cis-acting regulatory element involved in light responsiveness
PfbHLH55	G-box	CACGTC	288	6	-	Zea mays	cis-acting regulatory element involved in light responsiveness
PfbHLH55	G-box	CACGTC	930	6	+	Zea mays	cis-acting regulatory element involved in light responsiveness
PfbHLH56	G-Box	CACGTT	641	6	-	Pisum sativum	cis-acting regulatory element involved in light responsiveness
PfbHLH56	G-box	CACGAC	1815	6	+	Zea mays	cis-acting regulatory element involved in light responsiveness
PfbHLH57	G-box	CACGAC	775	6	-	Zea mays	cis-acting regulatory element involved in light responsiveness
PfbHLH57	G-box	CACGTC	1558	6	-	Zea mays	cis-acting regulatory element involved in light responsiveness
PfbHLH57	G-Box	CACGTT	200	6	+	Pisum sativum	cis-acting regulatory element involved in light responsiveness
PfbHLH58	G-Box	CACGTG	1533	6	-	Pisum sativum	cis-acting regulatory element involved in light responsiveness
PfbHLH58	G-box	GCCACGTGGA	1531	9	+	Arabidopsis thaliana	cis-acting regulatory element involved in light responsiveness
PfbHLH58	G-box	CACGTG	1533	6	-	Arabidopsis thaliana	cis-acting regulatory element involved in light responsiveness
PfbHLH59	G-box	CACGTC	201	6	-	Zea mays	cis-acting regulatory element involved in light responsiveness
PfbHLH6	G-Box	CACGTG	1261	6	-	Pisum sativum	cis-acting regulatory element involved in light responsiveness
PfbHLH6	G-box	TAACACGTAG	1129	9	+	Brassica oleracea	cis-acting regulatory element involved in light responsiveness
PfbHLH6	G-box	CACGTC	1132	6	+	Zea mays	cis-acting regulatory element involved in light responsiveness
PfbHLH6	G-box	CACGTC	1250	6	-	Zea mays	cis-acting regulatory element involved in light responsiveness
PfbHLH6	G-box	ACACGTGT	1260	8	-	Brassica napus	cis-acting regulatory element involved in light responsiveness
PfbHLH6	G-box	CACGTG	1261	6	-	Arabidopsis thaliana	cis-acting regulatory element involved in light responsiveness
PfbHLH61	G-box	CACGAC	579	6	-	Zea mays	cis-acting regulatory element involved in light responsiveness
PfbHLH61	G-box	TACGTG	1533	6	-	Arabidopsis thaliana	cis-acting regulatory element involved in light responsiveness
PfbHLH61	G-box	TACGTG	1693	6	-	Arabidopsis thaliana	cis-acting regulatory element involved in light responsiveness
PfbHLH62	G-box	CACGTG	1854	6	-	Arabidopsis thaliana	cis-acting regulatory element involved in light responsiveness
PfbHLH62	G-Box	CACGTT	394	6	-	Pisum sativum	cis-acting regulatory element involved in light responsiveness
PfbHLH62	G-Box	CACGTG	1854	6	-	Pisum sativum	cis-acting regulatory element involved in light responsiveness
PfbHLH63	G-Box	CACGTT	667	6	+	Pisum sativum	cis-acting regulatory element involved in light responsiveness
PfbHLH63	G-box	CACGAC	20	6	-	Zea mays	cis-acting regulatory element involved in light responsiveness
PfbHLH63	G-box	CACGAC	247	6	+	Zea mays	cis-acting regulatory element involved in light responsiveness
PfbHLH63	G-box	TACGTG	1611	6	-	Arabidopsis thaliana	cis-acting regulatory element involved in light responsiveness
PfbHLH64	G-Box	CACGTG	668	6	+	Pisum sativum	cis-acting regulatory element involved in light responsiveness
PfbHLH64	G-box	GCCACGTGGA	666	9	-	Arabidopsis thaliana	cis-acting regulatory element involved in light responsiveness
PfbHLH64	G-box	ACACGTGGC	667	9	+	Brassica napus	cis-acting regulatory element involved in light responsiveness
PfbHLH64	G-box	CACGTG	668	6	+	Arabidopsis thaliana	cis-acting regulatory element involved in light responsiveness
PfbHLH64	G-box	GCCACGTGGA	674	9	+	Arabidopsis thaliana	cis-acting regulatory element involved in light responsiveness
PfbHLH64	G-box	CACGTC	676	6	-	Zea mays	cis-acting regulatory element involved in light responsiveness
PfbHLH64	G-box	TAACACGTAG	1235	9	-	Brassica oleracea	cis-acting regulatory element involved in light responsiveness
PfbHLH65	G-Box	CACGTG	302	6	+	Pisum sativum	cis-acting regulatory element involved in light responsiveness
PfbHLH65	G-box	CACGTG	302	6	+	Arabidopsis thaliana	cis-acting regulatory element involved in light responsiveness
PfbHLH65	G-box	CACGTC	1052	6	+	Zea mays	cis-acting regulatory element involved in light responsiveness
PfbHLH65	G-box	TACGTG	1309	6	-	Arabidopsis thaliana	cis-acting regulatory element involved in light responsiveness
PfbHLH66	G-box	CACGTC	47	6	+	Zea mays	cis-acting regulatory element involved in light responsiveness
PfbHLH66	G-box	TACGTG	165	6	-	Arabidopsis thaliana	cis-acting regulatory element involved in light responsiveness
PfbHLH66	G-box	TAACACGTAG	1665	10	+	Brassica oleracea	cis-acting regulatory element involved in light responsiveness
PfbHLH66	G-box	TACGTG	1668	6	-	Arabidopsis thaliana	cis-acting regulatory element involved in light responsiveness
PfbHLH66	G-box	TACGTG	1914	6	+	Arabidopsis thaliana	cis-acting regulatory element involved in light responsiveness
PfbHLH67	G-box	TAACACGTAG	1509	9	+	Brassica oleracea	cis-acting regulatory element involved in light responsiveness
PfbHLH67	G-box	TACGTG	1512	6	-	Arabidopsis thaliana	cis-acting regulatory element involved in light responsiveness
PfbHLH68	G-Box	CACGTG	382	6	+	Pisum sativum	cis-acting regulatory element involved in light responsiveness
PfbHLH68	G-Box	CACGTT	1283	6	-	Pisum sativum	cis-acting regulatory element involved in light responsiveness
PfbHLH68	G-box	CACGTG	382	6	+	Arabidopsis thaliana	cis-acting regulatory element involved in light responsiveness
PfbHLH68	G-box	CCACGTAA	628	8	+	Brassica napus	cis-acting regulatory element involved in light responsiveness
PfbHLH68	G-box	TACGTG	629	6	-	Arabidopsis thaliana	cis-acting regulatory element involved in light responsiveness
PfbHLH69	G-Box	CACGTT	890	6	-	Pisum sativum	cis-acting regulatory element involved in light responsiveness
PfbHLH7	G-box	TACGTG	314	6	+	Arabidopsis thaliana	cis-acting regulatory element involved in light responsiveness
PfbHLH70	G-box	TAACACGTAG	688	9	-	Brassica oleracea	cis-acting regulatory element involved in light responsiveness
PfbHLH70	G-Box	CACGTT	689	6	-	Pisum sativum	cis-acting regulatory element involved in light responsiveness
PfbHLH71	G-box	TACGTG	538	6	-	Arabidopsis thaliana	cis-acting regulatory element involved in light responsiveness
PfbHLH71	G-box	CACGTC	618	6	+	Zea mays	cis-acting regulatory element involved in light responsiveness
PfbHLH72	G-box	TACGTG	255	6	-	Arabidopsis thaliana	cis-acting regulatory element involved in light responsiveness
PfbHLH72	G-box	TACGTG	803	6	-	Arabidopsis thaliana	cis-acting regulatory element involved in light responsiveness
PfbHLH72	G-box	TAACACGTAG	1703	9	-	Brassica oleracea	cis-acting regulatory element involved in light responsiveness
PfbHLH72	G-Box	CACGTT	206	6	+	Pisum sativum	cis-acting regulatory element involved in light responsiveness
PfbHLH73	G-Box	CACGTT	1018	6	-	Pisum sativum	cis-acting regulatory element involved in light responsiveness
PfbHLH73	G-Box	CACGTG	1180	6	-	Pisum sativum	cis-acting regulatory element involved in light responsiveness
PfbHLH73	G-box	CACGTG	1180	6	-	Arabidopsis thaliana	cis-acting regulatory element involved in light responsiveness
PfbHLH74	G-Box	CACGTG	1694	6	-	Pisum sativum	cis-acting regulatory element involved in light responsiveness
PfbHLH74	G-box	CACGTC	997	6	+	Zea mays	cis-acting regulatory element involved in light responsiveness
PfbHLH74	G-box	CACGTG	1694	6	-	Arabidopsis thaliana	cis-acting regulatory element involved in light responsiveness
PfbHLH74	G-box	TACGTG	1826	6	+	Arabidopsis thaliana	cis-acting regulatory element involved in light responsiveness
PfbHLH75	G-box	CACGAC	821	6	+	Zea mays	cis-acting regulatory element involved in light responsiveness
PfbHLH75	G-Box	CACGTT	400	6	+	Pisum sativum	cis-acting regulatory element involved in light responsiveness
PfbHLH75	G-Box	CACGTT	744	6	+	Pisum sativum	cis-acting regulatory element involved in light responsiveness
PfbHLH76	G-box	ACACGTGGC	536	9	-	Brassica napus	cis-acting regulatory element involved in light responsiveness
PfbHLH76	G-box	CACGTG	538	6	+	Arabidopsis thaliana	cis-acting regulatory element involved in light responsiveness
PfbHLH76	G-box	TACGTG	1874	6	-	Arabidopsis thaliana	cis-acting regulatory element involved in light responsiveness
PfbHLH76	G-Box	CACGTG	538	6	+	Pisum sativum	cis-acting regulatory element involved in light responsiveness
PfbHLH76	G-Box	CACGTT	1073	6	-	Pisum sativum	cis-acting regulatory element involved in light responsiveness
PfbHLH77	G-Box	CACGTT	269	6	-	Pisum sativum	cis-acting regulatory element involved in light responsiveness
PfbHLH77	G-Box	CACGTT	536	6	+	Pisum sativum	cis-acting regulatory element involved in light responsiveness
PfbHLH77	G-box	CACGAC	49	6	+	Zea mays	cis-acting regulatory element involved in light responsiveness
PfbHLH77	G-box	TACGTG	834	6	-	Arabidopsis thaliana	cis-acting regulatory element involved in light responsiveness
PfbHLH78	G-box	TACGTG	1860	6	+	Arabidopsis thaliana	cis-acting regulatory element involved in light responsiveness
PfbHLH79	G-box	TACGTG	969	6	+	Arabidopsis thaliana	cis-acting regulatory element involved in light responsiveness
PfbHLH8	G-box	CACGTG	839	6	+	Arabidopsis thaliana	cis-acting regulatory element involved in light responsiveness
PfbHLH8	G-Box	CACGTG	839	6	+	Pisum sativum	cis-acting regulatory element involved in light responsiveness
PfbHLH80	G-box	CCACGTAA	713	8	+	Brassica napus	cis-acting regulatory element involved in light responsiveness
PfbHLH80	G-box	TACGTG	714	6	-	Arabidopsis thaliana	cis-acting regulatory element involved in light responsiveness
PfbHLH82	G-box	TACGTG	356	6	-	Arabidopsis thaliana	cis-acting regulatory element involved in light responsiveness
PfbHLH82	G-box	CCACGTAA	633	8	+	Brassica napus	cis-acting regulatory element involved in light responsiveness
PfbHLH82	G-box	TACGTG	634	6	-	Arabidopsis thaliana	cis-acting regulatory element involved in light responsiveness
PfbHLH82	G-Box	CACGTT	1267	6	-	Pisum sativum	cis-acting regulatory element involved in light responsiveness
PfbHLH83	G-Box	CACGTT	897	6	-	Pisum sativum	cis-acting regulatory element involved in light responsiveness
PfbHLH84	G-box	CACGAC	206	6	-	Zea mays	cis-acting regulatory element involved in light responsiveness
PfbHLH84	G-box	CACGTC	548	6	+	Zea mays	cis-acting regulatory element involved in light responsiveness
PfbHLH84	G-box	CACGTC	699	6	+	Zea mays	cis-acting regulatory element involved in light responsiveness
PfbHLH85	G-box	TACGTG	1544	6	-	Arabidopsis thaliana	cis-acting regulatory element involved in light responsiveness
PfbHLH86	G-Box	CACGTT	181	6	+	Pisum sativum	cis-acting regulatory element involved in light responsiveness
PfbHLH86	G-box	CACGAC	753	6	-	Zea mays	cis-acting regulatory element involved in light responsiveness
PfbHLH86	G-box	CACGTC	1538	6	-	Zea mays	cis-acting regulatory element involved in light responsiveness
PfbHLH89	G-box	TACGTG	848	6	+	Arabidopsis thaliana	cis-acting regulatory element involved in light responsiveness
PfbHLH89	G-box	TACGTG	866	6	-	Arabidopsis thaliana	cis-acting regulatory element involved in light responsiveness
PfbHLH89	G-box	TACGTG	1544	6	-	Arabidopsis thaliana	cis-acting regulatory element involved in light responsiveness
PfbHLH89	G-box	TACGTG	1693	6	-	Arabidopsis thaliana	cis-acting regulatory element involved in light responsiveness
PfbHLH9	G-Box	CACGTT	1116	6	-	Pisum sativum	cis-acting regulatory element involved in light responsiveness
PfbHLH9	G-Box	CACGTT	1431	6	+	Pisum sativum	cis-acting regulatory element involved in light responsiveness
PfbHLH9	G-box	CACGAC	89	6	+	Zea mays	cis-acting regulatory element involved in light responsiveness
PfbHLH9	G-box	CACGTC	92	6	-	Zea mays	cis-acting regulatory element involved in light responsiveness
PfbHLH9	G-box	CACGAC	746	6	-	Zea mays	cis-acting regulatory element involved in light responsiveness
PfbHLH90	G-Box	CACGTG	685	6	+	Pisum sativum	cis-acting regulatory element involved in light responsiveness
PfbHLH90	G-box	GCCACGTGGA	683	9	-	Arabidopsis thaliana	cis-acting regulatory element involved in light responsiveness
PfbHLH90	G-box	ACACGTGGC	684	9	+	Brassica napus	cis-acting regulatory element involved in light responsiveness
PfbHLH90	G-box	CACGTG	685	6	+	Arabidopsis thaliana	cis-acting regulatory element involved in light responsiveness
PfbHLH90	G-box	GCCACGTGGA	691	9	+	Arabidopsis thaliana	cis-acting regulatory element involved in light responsiveness
PfbHLH90	G-box	CACGTC	693	6	-	Zea mays	cis-acting regulatory element involved in light responsiveness
PfbHLH92	G-box	CACGTG	1221	6	-	Arabidopsis thaliana	cis-acting regulatory element involved in light responsiveness
PfbHLH92	G-box	CACGTG	1459	6	-	Arabidopsis thaliana	cis-acting regulatory element involved in light responsiveness
PfbHLH92	G-box	TACGTG	1484	6	-	Arabidopsis thaliana	cis-acting regulatory element involved in light responsiveness
PfbHLH92	G-Box	CACGTG	1221	6	-	Pisum sativum	cis-acting regulatory element involved in light responsiveness
PfbHLH92	G-Box	CACGTG	1459	6	-	Pisum sativum	cis-acting regulatory element involved in light responsiveness
PfbHLH93	G-box	TAAACGTG	29	8	-	Brassica oleracea	cis-acting regulatory element involved in light responsiveness
PfbHLH93	G-box	CACGTC	116	6	-	Zea mays	cis-acting regulatory element involved in light responsiveness
PfbHLH93	G-box	CACGTG	1206	6	-	Arabidopsis thaliana	cis-acting regulatory element involved in light responsiveness
PfbHLH93	G-Box	CACGTT	29	6	+	Pisum sativum	cis-acting regulatory element involved in light responsiveness
PfbHLH93	G-Box	CACGTT	269	6	-	Pisum sativum	cis-acting regulatory element involved in light responsiveness
PfbHLH93	G-Box	CACGTG	1206	6	-	Pisum sativum	cis-acting regulatory element involved in light responsiveness
PfbHLH94	G-box	CACGAC	678	6	-	Zea mays	cis-acting regulatory element involved in light responsiveness
PfbHLH94	G-box	TACGTG	747	6	-	Arabidopsis thaliana	cis-acting regulatory element involved in light responsiveness
PfbHLH94	G-box	CACGAC	1840	6	+	Zea mays	cis-acting regulatory element involved in light responsiveness
PfbHLH94	G-box	CACGTG	1895	6	-	Arabidopsis thaliana	cis-acting regulatory element involved in light responsiveness
PfbHLH94	G-Box	CACGTG	1895	6	-	Pisum sativum	cis-acting regulatory element involved in light responsiveness
PfbHLH96	G-Box	CACGTT	1436	6	-	Pisum sativum	cis-acting regulatory element involved in light responsiveness
PfbHLH97	G-Box	CACGTT	1246	6	-	Pisum sativum	cis-acting regulatory element involved in light responsiveness
PfbHLH97	G-box	CACGTC	1258	6	-	Zea mays	cis-acting regulatory element involved in light responsiveness
PfbHLH99	G-box	TACGTG	979	6	+	Arabidopsis thaliana	cis-acting regulatory element involved in light responsiveness
PfbHLH99	G-box	TACGTG	990	6	+	Arabidopsis thaliana	cis-acting regulatory element involved in light responsiveness
PfbHLH99	G-Box	CACGTT	1419	6	+	Pisum sativum	cis-acting regulatory element involved in light responsiveness
PfbHLH1	GT1-motif	GGTTAA	847	6	+	Arabidopsis thaliana	light responsive element
PfbHLH1	GT1-motif	GGTTAA	899	6	+	Arabidopsis thaliana	light responsive element
PfbHLH1	GT1-motif	GCGGTAATT	1313	9	+	Oryza sativa	light responsive element
PfbHLH1	GT1-motif	GGTTAA	1770	6	-	Arabidopsis thaliana	light responsive element
PfbHLH10	GT1-motif	GGTTAA	1426	6	+	Arabidopsis thaliana	light responsive element
PfbHLH104	GT1-motif	GGTTAA	719	6	-	Arabidopsis thaliana	light responsive element
PfbHLH105	GT1-motif	GGTTAAT	817	7	-	Avena sativa	light responsive element
PfbHLH105	GT1-motif	GGTTAA	818	6	-	Arabidopsis thaliana	light responsive element
PfbHLH108	GT1-motif	GGTTAAT	341	7	-	Avena sativa	light responsive element
PfbHLH108	GT1-motif	GGTTAA	342	6	-	Arabidopsis thaliana	light responsive element
PfbHLH108	GT1-motif	GGTTAA	508	6	-	Arabidopsis thaliana	light responsive element
PfbHLH108	GT1-motif	GGTTAA	559	6	-	Arabidopsis thaliana	light responsive element
PfbHLH110	GT1-motif	GGTTAA	756	6	+	Arabidopsis thaliana	light responsive element
PfbHLH111	GT1-motif	GGTTAAT	203	7	-	Avena sativa	light responsive element
PfbHLH111	GT1-motif	GGTTAA	204	6	-	Arabidopsis thaliana	light responsive element
PfbHLH112	GT1-motif	GGTTAA	1960	6	-	Arabidopsis thaliana	light responsive element
PfbHLH116	GT1-motif	GGTTAA	1467	6	+	Arabidopsis thaliana	light responsive element
PfbHLH119	GT1-motif	GGTTAA	1692	6	+	Arabidopsis thaliana	light responsive element
PfbHLH120	GT1-motif	GGTTAA	58	6	-	Arabidopsis thaliana	light responsive element
PfbHLH120	GT1-motif	GGTTAAT	86	7	-	Avena sativa	light responsive element
PfbHLH120	GT1-motif	GGTTAA	87	6	-	Arabidopsis thaliana	light responsive element
PfbHLH120	GT1-motif	GGTTAAT	961	7	+	Avena sativa	light responsive element
PfbHLH121	GT1-motif	GGTTAAT	1497	7	-	Avena sativa	light responsive element
PfbHLH121	GT1-motif	GGTTAA	1498	6	-	Arabidopsis thaliana	light responsive element
PfbHLH123	GT1-motif	GGTTAAT	30	7	-	Avena sativa	light responsive element
PfbHLH123	GT1-motif	GGTTAA	31	6	-	Arabidopsis thaliana	light responsive element
PfbHLH123	GT1-motif	GGTTAA	808	6	+	Arabidopsis thaliana	light responsive element
PfbHLH125	GT1-motif	GGTTAAT	1147	7	-	Avena sativa	light responsive element
PfbHLH125	GT1-motif	GGTTAA	1148	6	-	Arabidopsis thaliana	light responsive element
PfbHLH126	GT1-motif	GGTTAAT	584	7	+	Avena sativa	light responsive element
PfbHLH129	GT1-motif	GGTTAA	413	6	+	Arabidopsis thaliana	light responsive element
PfbHLH129	GT1-motif	GGTTAA	695	6	+	Arabidopsis thaliana	light responsive element
PfbHLH129	GT1-motif	GGTTAAT	897	7	-	Avena sativa	light responsive element
PfbHLH129	GT1-motif	GGTTAA	898	6	-	Arabidopsis thaliana	light responsive element
PfbHLH129	GT1-motif	GGTTAAT	930	7	+	Avena sativa	light responsive element
PfbHLH129	GT1-motif	GGTTAAT	1455	7	+	Avena sativa	light responsive element
PfbHLH129	GT1-motif	GGTTAA	1671	6	-	Arabidopsis thaliana	light responsive element
PfbHLH130	GT1-motif	GGTTAAT	147	7	+	Avena sativa	light responsive element
PfbHLH130	GT1-motif	GGTTAAT	728	7	-	Avena sativa	light responsive element
PfbHLH130	GT1-motif	GGTTAA	729	6	-	Arabidopsis thaliana	light responsive element
PfbHLH133	GT1-motif	GGTTAA	481	6	-	Arabidopsis thaliana	light responsive element
PfbHLH133	GT1-motif	GGTTAA	1414	6	+	Arabidopsis thaliana	light responsive element
PfbHLH136	GT1-motif	GGTTAAT	1580	7	+	Avena sativa	light responsive element
PfbHLH136	GT1-motif	GGTTAA	1975	6	+	Arabidopsis thaliana	light responsive element
PfbHLH136	GT1-motif	GGTTAA	1977	6	-	Arabidopsis thaliana	light responsive element
PfbHLH138	GT1-motif	GGTTAA	1632	6	-	Arabidopsis thaliana	light responsive element
PfbHLH138	GT1-motif	GGTTAAT	1751	7	-	Avena sativa	light responsive element
PfbHLH138	GT1-motif	GGTTAA	1752	6	-	Arabidopsis thaliana	light responsive element
PfbHLH14	GT1-motif	GGTTAAT	1537	7	+	Avena sativa	light responsive element
PfbHLH140	GT1-motif	GGTTAA	108	6	+	Arabidopsis thaliana	light responsive element
PfbHLH140	GT1-motif	GGTTAA	110	6	-	Arabidopsis thaliana	light responsive element
PfbHLH141	GT1-motif	GGTTAA	544	6	+	Arabidopsis thaliana	light responsive element
PfbHLH142	GT1-motif	GGTTAA	1252	6	-	Arabidopsis thaliana	light responsive element
PfbHLH143	GT1-motif	GGTTAA	274	6	-	Arabidopsis thaliana	light responsive element
PfbHLH145	GT1-motif	GGTTAA	597	6	+	Arabidopsis thaliana	light responsive element
PfbHLH146	GT1-motif	GGTTAAT	1120	7	-	Avena sativa	light responsive element
PfbHLH146	GT1-motif	GGTTAA	1121	6	-	Arabidopsis thaliana	light responsive element
PfbHLH147	GT1-motif	GTGTGTGAA	622	9	-	Solanum tuberosum	light responsive element
PfbHLH150	GT1-motif	GGTTAA	784	6	-	Arabidopsis thaliana	light responsive element
PfbHLH150	GT1-motif	GGTTAA	794	6	+	Arabidopsis thaliana	light responsive element
PfbHLH150	GT1-motif	GGTTAA	1982	6	-	Arabidopsis thaliana	light responsive element
PfbHLH152	GT1-motif	GGTTAAT	1584	7	+	Avena sativa	light responsive element
PfbHLH153	GT1-motif	GTGTGTGAA	1558	9	+	Solanum tuberosum	light responsive element
PfbHLH156	GT1-motif	GGTTAAT	485	7	+	Avena sativa	light responsive element
PfbHLH156	GT1-motif	GGTTAA	1105	6	+	Arabidopsis thaliana	light responsive element
PfbHLH156	GT1-motif	GGTTAA	1723	6	+	Arabidopsis thaliana	light responsive element
PfbHLH157	GT1-motif	GGTTAA	934	6	-	Arabidopsis thaliana	light responsive element
PfbHLH158	GT1-motif	GGTTAAT	827	7	-	Avena sativa	light responsive element
PfbHLH158	GT1-motif	GGTTAA	828	6	-	Arabidopsis thaliana	light responsive element
PfbHLH16	GT1-motif	GGTTAA	581	6	-	Arabidopsis thaliana	light responsive element
PfbHLH16	GT1-motif	GGTTAAT	1167	7	-	Avena sativa	light responsive element
PfbHLH16	GT1-motif	GGTTAA	1168	6	-	Arabidopsis thaliana	light responsive element
PfbHLH160	GT1-motif	GGTTAA	1426	6	-	Arabidopsis thaliana	light responsive element
PfbHLH161	GT1-motif	GGTTAA	8	6	-	Arabidopsis thaliana	light responsive element
PfbHLH161	GT1-motif	GGTTAAT	1755	7	-	Avena sativa	light responsive element
PfbHLH161	GT1-motif	GGTTAA	1756	6	-	Arabidopsis thaliana	light responsive element
PfbHLH162	GT1-motif	GGTTAAT	137	7	+	Avena sativa	light responsive element
PfbHLH163	GT1-motif	GGTTAAT	13	7	-	Avena sativa	light responsive element
PfbHLH163	GT1-motif	GGTTAA	14	6	-	Arabidopsis thaliana	light responsive element
PfbHLH163	GT1-motif	GGTTAA	1241	6	+	Arabidopsis thaliana	light responsive element
PfbHLH163	GT1-motif	GGTTAA	1960	6	-	Arabidopsis thaliana	light responsive element
PfbHLH166	GT1-motif	GGTTAA	1031	6	+	Arabidopsis thaliana	light responsive element
PfbHLH168	GT1-motif	GGTTAA	574	6	-	Arabidopsis thaliana	light responsive element
PfbHLH168	GT1-motif	GGTTAA	1317	6	+	Arabidopsis thaliana	light responsive element
PfbHLH169	GT1-motif	GGTTAA	1262	6	-	Arabidopsis thaliana	light responsive element
PfbHLH17	GT1-motif	GGTTAA	377	6	+	Arabidopsis thaliana	light responsive element
PfbHLH17	GT1-motif	GGTTAA	1753	6	-	Arabidopsis thaliana	light responsive element
PfbHLH170	GT1-motif	GGTTAA	583	6	+	Arabidopsis thaliana	light responsive element
PfbHLH172	GT1-motif	GGTTAAT	1759	7	-	Avena sativa	light responsive element
PfbHLH172	GT1-motif	GGTTAA	1760	6	-	Arabidopsis thaliana	light responsive element
PfbHLH174	GT1-motif	GGTTAAT	1738	7	+	Avena sativa	light responsive element
PfbHLH175	GT1-motif	GGTTAA	277	6	+	Arabidopsis thaliana	light responsive element
PfbHLH176	GT1-motif	GGTTAAT	839	7	+	Avena sativa	light responsive element
PfbHLH176	GT1-motif	GGTTAAT	1875	7	+	Avena sativa	light responsive element
PfbHLH18	GT1-motif	GTGTGTGAA	706	9	-	Solanum tuberosum	light responsive element
PfbHLH18	GT1-motif	GGTTAA	1535	6	+	Arabidopsis thaliana	light responsive element
PfbHLH181	GT1-motif	GGTTAA	1644	6	-	Arabidopsis thaliana	light responsive element
PfbHLH181	GT1-motif	GGTTAA	1889	6	+	Arabidopsis thaliana	light responsive element
PfbHLH182	GT1-motif	GGTTAAT	936	7	+	Avena sativa	light responsive element
PfbHLH182	GT1-motif	GGTTAA	1517	6	-	Arabidopsis thaliana	light responsive element
PfbHLH186	GT1-motif	GGTTAA	90	6	-	Arabidopsis thaliana	light responsive element
PfbHLH186	GT1-motif	GGTTAA	1391	6	-	Arabidopsis thaliana	light responsive element
PfbHLH189	GT1-motif	GGTTAAT	165	7	+	Avena sativa	light responsive element
PfbHLH190	GT1-motif	GGTTAA	127	6	-	Arabidopsis thaliana	light responsive element
PfbHLH190	GT1-motif	GGTTAAT	325	7	-	Avena sativa	light responsive element
PfbHLH190	GT1-motif	GGTTAA	326	6	-	Arabidopsis thaliana	light responsive element
PfbHLH190	GT1-motif	GGTTAA	812	6	-	Arabidopsis thaliana	light responsive element
PfbHLH190	GT1-motif	GGTTAA	1522	6	-	Arabidopsis thaliana	light responsive element
PfbHLH191	GT1-motif	GGTTAAT	328	7	-	Avena sativa	light responsive element
PfbHLH191	GT1-motif	GGTTAA	329	6	-	Arabidopsis thaliana	light responsive element
PfbHLH192	GT1-motif	GGTTAA	1942	6	-	Arabidopsis thaliana	light responsive element
PfbHLH193	GT1-motif	GGTTAA	1639	6	-	Arabidopsis thaliana	light responsive element
PfbHLH195	GT1-motif	GGTTAA	1056	6	+	Arabidopsis thaliana	light responsive element
PfbHLH195	GT1-motif	GGTTAA	1423	6	-	Arabidopsis thaliana	light responsive element
PfbHLH196	GT1-motif	GGTTAAT	1155	7	-	Avena sativa	light responsive element
PfbHLH196	GT1-motif	GGTTAA	1156	6	-	Arabidopsis thaliana	light responsive element
PfbHLH2	GT1-motif	GGTTAA	1965	6	-	Arabidopsis thaliana	light responsive element
PfbHLH200	GT1-motif	GGTTAA	617	6	-	Arabidopsis thaliana	light responsive element
PfbHLH200	GT1-motif	GGTTAAT	1093	7	+	Avena sativa	light responsive element
PfbHLH204	GT1-motif	GGTTAAT	1338	7	-	Avena sativa	light responsive element
PfbHLH204	GT1-motif	GGTTAA	1339	6	-	Arabidopsis thaliana	light responsive element
PfbHLH22	GT1-motif	GGTTAA	367	6	+	Arabidopsis thaliana	light responsive element
PfbHLH22	GT1-motif	GGTTAA	1480	6	-	Arabidopsis thaliana	light responsive element
PfbHLH22	GT1-motif	GGTTAA	1497	6	-	Arabidopsis thaliana	light responsive element
PfbHLH23	GT1-motif	GTGTGTGAA	42	9	+	Solanum tuberosum	light responsive element
PfbHLH23	GT1-motif	GGTTAA	448	6	-	Arabidopsis thaliana	light responsive element
PfbHLH24	GT1-motif	GGTTAAT	1569	7	-	Avena sativa	light responsive element
[truncated: 3,991 more rows]

## Sheet: Table S5
Duplicate gene pair&ka_ks
Gene_ID	Gene_name	Gene_ID	Gene_name	Ka	Ks	Ka_Ks	Type of duplication	Type of Selection
PfbHLH1	PF0001G000491	PfbHLH6	PF0001G001625	0.0110515	0.0500677	0.220731	Segmental	Purifying
PfbHLH2	PF0001G000826	PfbHLH7	PF0001G001870	0.0135488	0.0597661	0.226696	Segmental	Purifying
PfbHLH3	PF0001G000854	PfbHLH8	PF0001G001893	0.0106779	0.0459411	0.232426	Segmental	Purifying
PfbHLH4	PF0001G000966	PfbHLH31	PF0003G000502	0.198424	0.932662	0.21275	Segmental	Purifying
PfbHLH6	PF0001G001625	PfbHLH148	PF0016G000833	0.75905	NaN	NaN	Segmental	Purifying
PfbHLH9	PF0001G001981	PfbHLH153	PF0016G001217	0.0267915	0.0558918	0.479346	Segmental	Purifying
PfbHLH10	PF0001G001992	PfbHLH16	PF0001G002591	0.164784	0.799979	0.205986	Segmental	Purifying
PfbHLH10	PF0001G001992	PfbHLH152	PF0016G001207	0.00683532	0.00451469	1.51402	Segmental	Positive
PfbHLH10	PF0001G001992	PfbHLH146	PF0016G000517	0.159024	0.815532	0.194994	Segmental	Purifying
PfbHLH11	PF0001G002032	PfbHLH151	PF0016G001166	0.0106771	0.0391164	0.272958	Segmental	Purifying
PfbHLH12	PF0001G002063	PfbHLH38	PF0003G002090	0.244842	0.993559	0.246429	Segmental	Purifying
PfbHLH12	PF0001G002063	PfbHLH166	PF0016G003146	0.239825	0.984767	0.243535	Segmental	Purifying
PfbHLH13	PF0001G002101	PfbHLH44	PF0004G001698	0.281122	1.08941	0.25805	Segmental	Purifying
PfbHLH13	PF0001G002101	PfbHLH149	PF0016G001095	0.0069615	0.068635	0.101428	Segmental	Purifying
PfbHLH15	PF0001G002328	PfbHLH148	PF0016G000833	0.00763851	0.100428	0.0760593	Segmental	Purifying
PfbHLH16	PF0001G002591	PfbHLH146	PF0016G000517	0.00756945	0.0295813	0.255886	Segmental	Purifying
PfbHLH16	PF0001G002591	PfbHLH152	PF0016G001207	0.158984	0.790239	0.201184	Segmental	Purifying
PfbHLH17	PF0001G002874	PfbHLH39	PF0003G002284	0.00783297	0.0117649	0.665789	Segmental	Purifying
PfbHLH18	PF0002G000165	PfbHLH56	PF0005G001492	0.00211045	0.0216622	0.0974256	Segmental	Purifying
PfbHLH18	PF0002G000165	PfbHLH69	PF0007G000606	0.125658	0.892963	0.14072	Segmental	Purifying
PfbHLH18	PF0002G000165	PfbHLH83	PF0009G000544	0.130765	0.94206	0.138808	Segmental	Purifying
PfbHLH20	PF0002G000556	PfbHLH77	PF0008G001271	0.31257	1.67124	0.187029	Segmental	Purifying
PfbHLH20	PF0002G000556	PfbHLH192	PF0019G000881	0.32755	1.54108	0.212546	Segmental	Purifying
PfbHLH21	PF0002G000763	PfbHLH54	PF0005G000980	0.00160214	0.0476824	0.0336002	Segmental	Purifying
PfbHLH21	PF0002G000763	PfbHLH64	PF0006G000832	0.36843	2.6511	0.138972	Segmental	Purifying
PfbHLH21	PF0002G000763	PfbHLH67	PF0007G000456	0.13279	1.08895	0.121944	Segmental	Purifying
PfbHLH21	PF0002G000763	PfbHLH81	PF0009G000397	0.130451	1.10092	0.118493	Segmental	Purifying
PfbHLH21	PF0002G000763	PfbHLH90	PF0010G000712	0.367433	2.345	0.156688	Segmental	Purifying
PfbHLH22	PF0002G000811	PfbHLH53	PF0005G000937	0.00470959	0.0324375	0.14519	Segmental	Purifying
PfbHLH22	PF0002G000811	PfbHLH68	PF0007G000476	0.0539007	0.725994	0.074244	Segmental	Purifying
PfbHLH22	PF0002G000811	PfbHLH82	PF0009G000421	0.056353	0.672748	0.0837654	Segmental	Purifying
PfbHLH22	PF0002G000811	PfbHLH114	PF0012G002859	0.190467	1.89747	0.100379	Segmental	Purifying
PfbHLH23	PF0002G001085	PfbHLH144	PF0015G001550	0.12094	0.964058	0.125449	Segmental	Purifying
PfbHLH23	PF0002G001085	PfbHLH167	PF0017G000300	0.117592	0.856793	0.137247	Segmental	Purifying
PfbHLH25	PF0002G001404	PfbHLH52	PF0005G000453	0.0156332	0.0422895	0.369671	Segmental	Purifying
PfbHLH25	PF0002G001404	PfbHLH141	PF0015G001206	0.21684	0.749299	0.289391	Segmental	Purifying
PfbHLH26	PF0002G001583	PfbHLH50	PF0005G000288	0.00225056	0.00785348	0.286569	Segmental	Purifying
PfbHLH27	PF0002G001674	PfbHLH49	PF0005G000215	0.00962014	0.0475541	0.202299	Segmental	Purifying
PfbHLH29	PF0003G000389	PfbHLH48	PF0004G002188	0.0112247	0.0571342	0.196462	Segmental	Purifying
PfbHLH29	PF0003G000389	PfbHLH108	PF0012G001397	0.220872	0.998136	0.221284	Segmental	Purifying
PfbHLH29	PF0003G000389	PfbHLH154	PF0016G001367	0.216942	0.953945	0.227415	Segmental	Purifying
PfbHLH30	PF0003G000408	PfbHLH47	PF0004G002168	0.00798411	0.0503333	0.158625	Segmental	Purifying
PfbHLH32	PF0003G000711	PfbHLH45	PF0004G001799	0.00262066	0.0179515	0.145986	Segmental	Purifying
PfbHLH33	PF0003G001077	PfbHLH43	PF0004G001364	0.00434532	0.0274421	0.158345	Segmental	Purifying
PfbHLH33	PF0003G001077	PfbHLH59	PF0006G000359	0.172202	0.985017	0.174822	Segmental	Purifying
PfbHLH33	PF0003G001077	PfbHLH88	PF0010G000311	0.173049	0.96914	0.17856	Segmental	Purifying
PfbHLH34	PF0003G001100	PfbHLH42	PF0004G001338	0.005907	0.0227462	0.259691	Segmental	Purifying
PfbHLH34	PF0003G001100	PfbHLH58	PF0006G000342	0.07069	0.668248	0.105784	Segmental	Purifying
PfbHLH34	PF0003G001100	PfbHLH87	PF0010G000297	0.0707085	0.645369	0.109563	Segmental	Purifying
PfbHLH35	PF0003G001107	PfbHLH41	PF0004G001329	0.00310265	0.0363157	0.0854355	Segmental	Purifying
PfbHLH36	PF0003G001223	PfbHLH40	PF0004G001184	0.00271904	0.0345611	0.0786733	Segmental	Purifying
PfbHLH36	PF0003G001223	PfbHLH132	PF0014G000636	0.356146	NaN	NaN	Segmental	Purifying
PfbHLH38	PF0003G002090	PfbHLH166	PF0016G003146	0.0156582	0.0283588	0.552146	Segmental	Purifying
PfbHLH40	PF0004G001184	PfbHLH132	PF0014G000636	0.35434	NaN	NaN	Segmental	Purifying
PfbHLH42	PF0004G001338	PfbHLH58	PF0006G000342	0.0723643	0.701768	0.103117	Segmental	Purifying
PfbHLH42	PF0004G001338	PfbHLH87	PF0010G000297	0.0723833	0.666599	0.108586	Segmental	Purifying
PfbHLH43	PF0004G001364	PfbHLH59	PF0006G000359	0.171086	1.00818	0.169697	Segmental	Purifying
PfbHLH43	PF0004G001364	PfbHLH88	PF0010G000311	0.17193	0.991698	0.173369	Segmental	Purifying
PfbHLH44	PF0004G001698	PfbHLH149	PF0016G001095	0.255844	1.042	0.245531	Segmental	Purifying
PfbHLH46	PF0004G001905	PfbHLH107	PF0012G001000	0.166231	0.802857	0.20705	Segmental	Purifying
PfbHLH46	PF0004G001905	PfbHLH124	PF0013G001089	0.166167	0.83665	0.19861	Segmental	Purifying
PfbHLH48	PF0004G002188	PfbHLH108	PF0012G001397	0.206103	0.909767	0.226545	Segmental	Purifying
PfbHLH48	PF0004G002188	PfbHLH154	PF0016G001367	0.204748	0.896645	0.228349	Segmental	Purifying
PfbHLH52	PF0005G000453	PfbHLH170	PF0017G000551	0.220786	0.704797	0.313262	Segmental	Purifying
PfbHLH53	PF0005G000937	PfbHLH68	PF0007G000476	0.0487977	0.816227	0.0597845	Segmental	Purifying
PfbHLH53	PF0005G000937	PfbHLH82	PF0009G000421	0.0512394	0.75675	0.0677098	Segmental	Purifying
PfbHLH54	PF0005G000980	PfbHLH67	PF0007G000456	0.135302	1.03173	0.13114	Segmental	Purifying
PfbHLH54	PF0005G000980	PfbHLH81	PF0009G000397	0.132952	0.992427	0.133966	Segmental	Purifying
PfbHLH54	PF0005G000980	PfbHLH90	PF0010G000712	0.375608	3.59245	0.104555	Segmental	Purifying
PfbHLH56	PF0005G001492	PfbHLH69	PF0007G000606	0.111337	0.929892	0.119731	Segmental	Purifying
PfbHLH56	PF0005G001492	PfbHLH83	PF0009G000544	0.116408	0.981748	0.118572	Segmental	Purifying
PfbHLH57	PF0006G000151	PfbHLH86	PF0010G000129	0.0166566	0.0304128	0.547683	Segmental	Purifying
PfbHLH58	PF0006G000342	PfbHLH87	PF0010G000297	0	0.0649556	0	Segmental	Purifying
PfbHLH59	PF0006G000359	PfbHLH88	PF0010G000311	0.00881326	0.0498626	0.176751	Segmental	Purifying
PfbHLH60	PF0006G000411	PfbHLH70	PF0007G000637	0.303163	0.836176	0.36256	Segmental	Purifying
PfbHLH61	PF0006G000419	PfbHLH89	PF0010G000354	0.0106138	0.107897	0.0983697	Segmental	Purifying
PfbHLH64	PF0006G000832	PfbHLH90	PF0010G000712	0.00483353	0.0535942	0.0901875	Segmental	Purifying
PfbHLH65	PF0006G000870	PfbHLH91	PF0010G000747	0.0136058	0.0311733	0.436457	Segmental	Purifying
PfbHLH65	PF0006G000870	PfbHLH130	PF0014G000360	0.286983	0.994273	0.288636	Segmental	Purifying
PfbHLH65	PF0006G000870	PfbHLH198	PF0020G000273	0.479403	NaN	NaN	Segmental	Purifying
PfbHLH66	PF0006G001348	PfbHLH74	PF0008G000453	0.225427	1.06854	0.210968	Segmental	Purifying
PfbHLH66	PF0006G001348	PfbHLH189	PF0019G000484	0.222013	1.05116	0.211207	Segmental	Purifying
PfbHLH67	PF0007G000456	PfbHLH81	PF0009G000397	0.00890086	0.0581248	0.153134	Segmental	Purifying
PfbHLH68	PF0007G000476	PfbHLH82	PF0009G000421	0	0.0976989	0	Segmental	Purifying
PfbHLH68	PF0007G000476	PfbHLH114	PF0012G002859	0.185294	2.21559	0.083632	Segmental	Purifying
PfbHLH68	PF0007G000476	PfbHLH164	PF0016G002944	0.185634	2.48974	0.0745598	Segmental	Purifying
PfbHLH69	PF0007G000606	PfbHLH83	PF0009G000544	0.00747949	0.024532	0.304887	Segmental	Purifying
PfbHLH71	PF0007G000678	PfbHLH84	PF0009G000680	0.00292398	0.0480934	0.060798	Segmental	Purifying
PfbHLH72	PF0008G000270	PfbHLH186	PF0019G000269	0.0042214	0.0496049	0.0851005	Segmental	Purifying
PfbHLH73	PF0008G000438	PfbHLH188	PF0019G000471	0.00410117	0.0321248	0.127664	Segmental	Purifying
PfbHLH74	PF0008G000453	PfbHLH189	PF0019G000484	0.00483548	0.0275893	0.175266	Segmental	Purifying
PfbHLH75	PF0008G000564	PfbHLH135	PF0014G001002	0.487606	NaN	NaN	Segmental	Purifying
PfbHLH75	PF0008G000564	PfbHLH190	PF0019G000626	0.0164425	0.0391961	0.419492	Segmental	Purifying
PfbHLH75	PF0008G000564	PfbHLH201	PF0020G000795	0.461284	NaN	NaN	Segmental	Purifying
PfbHLH76	PF0008G000573	PfbHLH118	PF0013G000138	0.305869	0.935946	0.326802	Segmental	Purifying
PfbHLH76	PF0008G000573	PfbHLH134	PF0014G000993	0.415901	0.820246	0.507044	Segmental	Purifying
PfbHLH76	PF0008G000573	PfbHLH191	PF0019G000639	0.016305	0.0688557	0.2368	Segmental	Purifying
PfbHLH76	PF0008G000573	PfbHLH202	PF0020G000806	0.419512	0.864792	0.485102	Segmental	Purifying
PfbHLH77	PF0008G001271	PfbHLH192	PF0019G000881	0.00835275	0.0666048	0.125408	Segmental	Purifying
PfbHLH78	PF0008G001324	PfbHLH193	PF0019G001666	0.211423	1.09666	0.192788	Segmental	Purifying
PfbHLH79	PF0008G001325	PfbHLH194	PF0019G001668	0.0121407	0.0236589	0.513157	Segmental	Purifying
PfbHLH81	PF0009G000397	PfbHLH90	PF0010G000712	0.332798	3.08205	0.10798	Segmental	Purifying
PfbHLH82	PF0009G000421	PfbHLH91	PF0010G000747	0.563265	2.5189	0.223616	Segmental	Purifying
PfbHLH82	PF0009G000421	PfbHLH114	PF0012G002859	0.184956	1.81108	0.102125	Segmental	Purifying
PfbHLH82	PF0009G000421	PfbHLH164	PF0016G002944	0.185294	1.96144	0.0944686	Segmental	Purifying
PfbHLH91	PF0010G000747	PfbHLH130	PF0014G000360	0.286097	1.0824	0.264318	Segmental	Purifying
PfbHLH91	PF0010G000747	PfbHLH198	PF0020G000273	0.482295	NaN	NaN	Segmental	Purifying
PfbHLH92	PF0011G000071	PfbHLH174	PF0018G000242	0.0171722	0.0906158	0.189506	Segmental	Purifying
PfbHLH95	PF0011G000385	PfbHLH145	PF0015G001645	0.240359	1.01575	0.236633	Segmental	Purifying
PfbHLH95	PF0011G000385	PfbHLH177	PF0018G000608	0.00757881	0.0490237	0.154595	Segmental	Purifying
PfbHLH96	PF0011G000678	PfbHLH109	PF0012G002224	0.252591	1.51099	0.16717	Segmental	Purifying
PfbHLH96	PF0011G000678	PfbHLH159	PF0016G002203	0.251972	1.19473	0.210903	Segmental	Purifying
PfbHLH96	PF0011G000678	PfbHLH178	PF0018G000990	0.00498755	0.0452311	0.110268	Segmental	Purifying
PfbHLH97	PF0011G000866	PfbHLH117	PF0013G000087	0.261533	1.63464	0.159994	Segmental	Purifying
PfbHLH97	PF0011G000866	PfbHLH180	PF0018G001254	0.00790729	0.0554667	0.142559	Segmental	Purifying
PfbHLH98	PF0011G000895	PfbHLH181	PF0018G001298	0.00653955	0.0564403	0.115867	Segmental	Purifying
PfbHLH99	PF0011G000913	PfbHLH116	PF0013G000028	0.200475	0.788052	0.254393	Segmental	Purifying
PfbHLH99	PF0011G000913	PfbHLH182	PF0018G001321	0.00779228	0.0416774	0.186967	Segmental	Purifying
PfbHLH99	PF0011G000913	PfbHLH186	PF0019G000269	0.371416	2.85372	0.130151	Segmental	Purifying
PfbHLH100	PF0011G000948	PfbHLH183	PF0018G001366	0.00621604	0.0140314	0.44301	Segmental	Purifying
PfbHLH101	PF0012G000202	PfbHLH116	PF0013G000028	0.0203323	0.0265162	0.766786	Segmental	Purifying
PfbHLH102	PF0012G000245	PfbHLH117	PF0013G000087	0.0056805	0.033308	0.170545	Segmental	Purifying
PfbHLH103	PF0012G000282	PfbHLH118	PF0013G000138	0.00184106	0.0389277	0.0472943	Segmental	Purifying
PfbHLH104	PF0012G000568	PfbHLH120	PF0013G000492	0.00532074	0.0956518	0.0556262	Segmental	Purifying
PfbHLH105	PF0012G000604	PfbHLH121	PF0013G000547	0.0201354	0.0263763	0.76339	Segmental	Purifying
PfbHLH106	PF0012G000716	PfbHLH122	PF0013G000691	0.00527166	0.0764244	0.0689788	Segmental	Purifying
PfbHLH107	PF0012G001000	PfbHLH124	PF0013G001089	0.00430134	0.0420122	0.102383	Segmental	Purifying
PfbHLH108	PF0012G001397	PfbHLH154	PF0016G001367	0.0101276	0.0488435	0.207348	Segmental	Purifying
PfbHLH109	PF0012G002224	PfbHLH159	PF0016G002203	0.0143591	0.0531472	0.270176	Segmental	Purifying
PfbHLH109	PF0012G002224	PfbHLH178	PF0018G000990	0.268659	1.59725	0.168201	Segmental	Purifying
PfbHLH110	PF0012G002304	PfbHLH176	PF0018G000314	0.559398	1.95387	0.286303	Segmental	Purifying
PfbHLH111	PF0012G002437	PfbHLH162	PF0016G002504	0.0174359	0.0405681	0.429793	Segmental	Purifying
PfbHLH112	PF0012G002442	PfbHLH163	PF0016G002507	0.004521	0.0481215	0.0939499	Segmental	Purifying
PfbHLH114	PF0012G002859	PfbHLH164	PF0016G002944	0	0.015958	0	Segmental	Purifying
PfbHLH115	PF0012G002862	PfbHLH165	PF0016G002948	0.00864252	0.0212028	0.407612	Segmental	Purifying
PfbHLH117	PF0013G000087	PfbHLH180	PF0018G001254	0.256828	1.23896	0.207293	Segmental	Purifying
PfbHLH125	PF0014G000155	PfbHLH196	PF0020G000115	0.0026287	0.036959	0.0711248	Segmental	Purifying
PfbHLH129	PF0014G000274	PfbHLH197	PF0020G000193	0.343579	0.731938	0.469411	Segmental	Purifying
PfbHLH130	PF0014G000360	PfbHLH164	PF0016G002944	0.305103	1.16104	0.262784	Segmental	Purifying
PfbHLH130	PF0014G000360	PfbHLH198	PF0020G000273	0.355787	3.80818	0.093427	Segmental	Purifying
PfbHLH131	PF0014G000431	PfbHLH199	PF0020G000335	0.0203173	0.0524929	0.387048	Segmental	Purifying
PfbHLH133	PF0014G000958	PfbHLH196	PF0020G000115	0.0890634	0.676982	0.13156	Segmental	Purifying
PfbHLH134	PF0014G000993	PfbHLH191	PF0019G000639	0.423827	0.866062	0.489372	Segmental	Purifying
PfbHLH134	PF0014G000993	PfbHLH202	PF0020G000806	0.0092651	0.0795447	0.116477	Segmental	Purifying
PfbHLH135	PF0014G001002	PfbHLH190	PF0019G000626	0.509411	NaN	NaN	Segmental	Purifying
PfbHLH135	PF0014G001002	PfbHLH201	PF0020G000795	0.00743132	0.0480549	0.154642	Segmental	Purifying
PfbHLH137	PF0015G000071	PfbHLH171	PF0017G000589	0.00755388	0.0433334	0.17432	Segmental	Purifying
PfbHLH138	PF0015G000564	PfbHLH172	PF0017G000935	0.0554178	0.145197	0.381672	Segmental	Purifying
PfbHLH140	PF0015G000761	PfbHLH173	PF0017G001120	0.00950884	0.0525379	0.18099	Segmental	Purifying
PfbHLH141	PF0015G001206	PfbHLH170	PF0017G000551	0.00918988	0.0376058	0.244374	Segmental	Purifying
PfbHLH142	PF0015G001339	PfbHLH169	PF0017G000450	0.0123161	0.0388352	0.317138	Segmental	Purifying
PfbHLH143	PF0015G001391	PfbHLH168	PF0017G000417	0.0109413	0.0429665	0.254648	Segmental	Purifying
PfbHLH144	PF0015G001550	PfbHLH167	PF0017G000300	0.0120333	0.0517893	0.232352	Segmental	Purifying
PfbHLH145	PF0015G001645	PfbHLH177	PF0018G000608	0.24383	0.940095	0.259367	Segmental	Purifying
PfbHLH146	PF0016G000517	PfbHLH152	PF0016G001207	0.153258	0.805584	0.190245	Segmental	Purifying
PfbHLH159	PF0016G002203	PfbHLH178	PF0018G000990	0.255458	1.45365	0.175736	Segmental	Purifying
PfbHLH182	PF0018G001321	PfbHLH186	PF0019G000269	0.387015	3.64866	0.10607	Segmental	Purifying
PfbHLH184	PF0018G001633	PfbHLH203	PF0020G001314	0.00736541	0.0530315	0.138888	Segmental	Purifying
PfbHLH185	PF0018G001686	PfbHLH204	PF0020G001353	0.0115134	0.0639923	0.179918	Segmental	Purifying
PfbHLH190	PF0019G000626	PfbHLH201	PF0020G000795	0.476159	2.93265	0.162365	Segmental	Purifying
PfbHLH191	PF0019G000639	PfbHLH202	PF0020G000806	0.422208	0.933614	0.45223	Segmental	Purifying
PfbHLH78	PF0008G001324	PfbHLH79	PF0008G001325	0.503376	1.46535	0.343521	Tandem	Purifying
PfbHLH79	PF0008G001325	PfbHLH80	PF0008G001326	0.377537	0.856261	0.440913	Tandem	Purifying
PfbHLH92	PF0011G000071	PfbHLH93	PF0011G000072	0.335947	1.13446	0.296129	Tandem	Purifying
PfbHLH127	PF0014G000272	PfbHLH128	PF0014G000273	0.0462079	0.144213	0.320415	Tandem	Purifying
PfbHLH128	PF0014G000273	PfbHLH129	PF0014G000274	0.304503	0.769652	0.395638	Tandem	Purifying
PfbHLH174	PF0018G000242	PfbHLH175	PF0018G000243	0.406898	1.22407	0.332414	Tandem	Purifying
PfbHLH194	PF0019G001668	PfbHLH195	PF0019G001669	0.39659	0.810343	0.48941	Tandem	Purifying

## Sheet: Table S6
Primer Information
Primer name	Forward Primer (5'to3')	Reverse Primer (5'to3')	Amplification and vector length(bp)
PfbHLH5	ATGATCGATTACCGCATG	CTATCTCGTCTCAGCAAGT	1857
PfbHLH13	ATGCCTCTGTCAGAGTTT	TTAATCACAGCCTGGTTC	2112
PfbHLH66	ATGGCTACTGCAAATCAA	TCAACACTTTTTGATAAT	1863
PfbHLH88	ATGGGCAGTAAGTTTTGG	TCATTTTGACAGAGCAGC	1476
PfbHLH45	ATGGATCAACTCAATACCA	TCAGTCGTCTGTTTTTTTG	993
PfbHLH46	ATGAGGAAAGAATTTGGTATGG	TTACCCAACAGATGAGGA	1800
PfbHLH66-PHB-YFP	CTCTCTCTCCAAGCTTATGGCTACTGCAAATCAAAAGGGTG	CTCACCATACTAGTGAGCTCACACTTTTTGATAATTCTCTGAAGAGCTTGC	15350
PfbHLH5-PHB-YFP	CTCTCTCTCCAAGCTTATGATCGATTACCGCATGCCC	CTCACCATACTAGTGAGCTCTCTCGTCTCAGCAAGTTTGGACAT	15344
PfbHLH13-PHB-YFP	CTCTCTCTCCAAGCTTATGCCTCTGTCAGAGTTTTTGAGAAT	CTCACCATACTAGTGAGCTCATCACAGCCTGGTTCTTTGTTAATGT	15599
PfbHLH88-PHB-YFP	CTCTCTCTCCAAGCTTATGGGCAGTAAGTTTTGGTTGAATGATG	CTCACCATACTAGTGAGCTCTTTTGACAGAGCAGCAACCAACT	14963
PfbHLH45-PHB-YFP	CTCTCTCTCCAAGCTTATGGATCAACTCAATACCAACTCTCTCTTTC	CTCACCATACTAGTGAGCTCGTCGTCTGTTTTTTTGCCTCCAATAATACTG	14480
PfbHLH46-PHB-YFP	CTCTCTCTCCAAGCTTATGAGGAAAGAATTTGGTATGGCGAGT	CTCACCATACTAGTGAGCTCCCCAACAGATGAGGACTGCTG	15287
PfbHLH66-PGBKT7	GAATTCCCGGGGATCCATGGCTACTGCAAATCAAAAGGGT	GCCGCTGCAGGTCGACTCAACACTTTTTGATAATTCTCTGAAGAGCTTGC	9166
PfbHLH5-PGBKT7	GAATTCCCGGGGATCCATGATCGATTACCGCATGCCC	GCCGCTGCAGGTCGACCTATCTCGTCTCAGCAAGTTTGGACA	9160
PfbHLH13-PGBKT7	GAATTCCCGGGGATCCATGCCTCTGTCAGAGTTTTTGAGAAT	GCCGCTGCAGGTCGACTTAATCACAGCCTGGTTCTTTGTTAATGTCAG	9415
PfbHLH88-PGBKT7	GAATTCCCGGGGATCCATGGGCAGTAAGTTTTGGTTGAATGAT	GCCGCTGCAGGTCGACTCATTTTGACAGAGCAGCAACCAACT	8779
PfbHLH45-PGBKT7	GAATTCCCGGGGATCCATGGATCAACTCAATACCAACTCTCTCTT	GCCGCTGCAGGTCGACTCAGTCGTCTGTTTTTTTGCCTCCAA	8296
PfbHLH46-PGBKT7	GAATTCCCGGGGATCCATGAGGAAAGAATTTGGTATGGCGAG	GCCGCTGCAGGTCGACTTACCCAACAGATGAGGACTGCTG	9103
β-actin	GAGGTTGGATCTTGCTGGTC	GCTCGGCAGTTGTGGTAA	89
PfbHLH46-qPCR	GCGAGTATTGGGTGGAATGAGGAAG	ATTCAGCAGACACCGAGTTTGAGATC	100
PfbHLH45-qPCR	CACGCCTGGTTCCCGATTGTAGAG	TGTTCATTGAGACGATCCCTCCTTAAC	112
PfbHLH88-qPCR	ACGGCACAAGAGTCCACCATTTC	TGACAGAGCAGCAACCAACTTATCC	120
PfbHLH13-qPCR	GTCATCCTGGTCAAGCACATCC	TTTCACTAGCACTTCCACTCCTCAAAG	117
PfbHLH5-qPCR	TCTGGCAGTCGTCGGTGGTC	CTTTGTTCTCCTCGCCCTTGTAGTAG	84
PfbHLH66-qPCR	GGTCGTTCGAGTTCCTCAACAGATAG	TTCAAGCAATACACACTGTCTCCAAG	102
PfTAT-qPCR	AGAGATGGTTGGTTCCTGGTTGG	CCTCCGCAGATGTCACAGTATTTC	118
PfHPPR-qPCR	TGAGTGTGATAAGTATGTGAGG	GCTAAGCCAATTCTGCCCAATCC	114
Pf4CL-qPCR	GGTGGTGGATAAGTACGACCTCTC	AACTTATTCCTCACCGCCTCCTC	96
PfbHLH46-pGADT7	GGAGGCCAGTGAATTCATGAGGAAAGAATTTGGTATGGCGAG	CGAGCTCGATGGATCCTTACCCAACAGATGAGGACTGCTG	9765
PfbHLH45-pGADT7	GGAGGCCAGTGAATTCATGGATCAACTCAATACCAACTCTCTCTT	CGAGCTCGATGGATCCTCAGTCGTCTGTTTTTTTGCCTCCAA	8958
PfbHLH88-pGADT7	GGAGGCCAGTGAATTCATGGGCAGTAAGTTTTGGTTGAATGAT	CGAGCTCGATGGATCCTCATTTTGACAGAGCAGCAACCAACT	9441
PfbHLH13-pGADT7	GGAGGCCAGTGAATTCATGCCTCTGTCAGAGTTTTTGAGAAT	CGAGCTCGATGGATCCTTAATCACAGCCTGGTTCTTTGTTAATGTCAG	10077
PfbHLH5-pGADT7	GGAGGCCAGTGAATTCATGATCGATTACCGCATGCCC	CGAGCTCGATGGATCCCTATCTCGTCTCAGCAAGTTTGGACA	9822
PfbHLH66-pGADT7	GGAGGCCAGTGAATTCATGGCTACTGCAAATCAAAAGGGT	CGAGCTCGATGGATCCTCAACACTTTTTGATAATTCTCTGAAGAGCTTGC	9828
G-box	AATTCACGTGCACGTGCACGTGAGCT	GTGCACGTGCACGTGCAC	7225
